# Supplementary material for: Twin Study Provides Heritability Estimates for 2321 Plasma Proteins and Assesses Missing SNP Heritability
Source: J Proteome Res. 2025 May 27;24(6):2689–97. doi: 10.1021/acs.jproteome.4c00971 (PMC12150308; doi:10.1021/acs.jproteome.4c00971)
Supplement: Supplementary file 2 [file pr4c00971_si_002.xlsx]

## Sheet: Table S1
These proteins were excluded from the analyses because they were not detected in at least 80% of the samples.
Protein name	Uniprot ID	Gene
CCAAT/enhancer-binding protein beta	P17676	CEBPB
Serine/threonine-protein kinase Chk2	O96017	CHEK2
Corticotropin-releasing factor receptor 1	P34998	CRHR1
Thymic stromal lymphopoietin	Q969D9	TSLP
Microfibril-associated glycoprotein 3	P55082	MFAP3
T-cell leukemia/lymphoma protein 1B	O95988	TCL1B
Dual oxidase 2	Q9NRD8	DUOX2
Heme-binding protein 1	Q9NRV9	HEBP1
Serpin B5	P36952	SERPINB5
Hexokinase-2	P52789	HK2
V-set and transmembrane domain-containing protein 2-like protein	Q96N03	VSTM2L
Cone-rod homeobox protein	O43186	CRX
Tetraspanin-1	O60635	TSPAN1
Myotrophin	P58546	MTPN
DnaJ homolog subfamily B member 8	Q8NHS0	DNAJB8
Bone morphogenetic protein 6	P22004	BMP6
Clathrin light chain A	P09496	CLTA
Bifunctional epoxide hydrolase 2	P34913	EPHX2
Tumor protein p53-inducible nuclear protein 1	Q96A56	TP53INP1
Peroxisomal acyl-coenzyme A oxidase 1	Q15067	ACOX1
Peptidoglycan recognition protein 1	O75594	PGLYRP1
Interleukin-2	P60568	IL2
Interleukin-10 receptor subunit alpha	Q13651	IL10RA
Eukaryotic translation initiation factor 5A-1	P63241	EIF5A
Interleukin-4	P05112	IL4
Interleukin-33	O95760	IL33
Interleukin-13	P35225	IL13
Aryl hydrocarbon receptor nuclear translocator	P27540	ARNT
Protein LTO1 homolog	Q8WV07	LTO1
Alpha-actinin-4	O43707	ACTN4
Prolactin regulatory element-binding protein	Q9HCU5	PREB
Interleukin-24	Q13007	IL24
Centrosomal protein of 164 kDa	Q9UPV0	CEP164
Polyribonucleotide nucleotidyltransferase 1, mitochondrial	Q8TCS8	PNPT1
Artemin	Q5T4W7	ARTN
Nicalin	Q969V3	NCLN
Interleukin-22 receptor subunit alpha-1	Q8N6P7	IL22RA1
Interleukin-2 receptor subunit beta	P14784	IL2RB
Amiloride-sensitive amine oxidase [copper-containing]	P19801	AOC1
Interleukin-20	Q9NYY1	IL20
Regulator of G-protein signaling 8	P57771	RGS8
Interleukin-11	P20809	IL11
Interleukin-17F	Q96PD4	IL17F
C-X-C motif chemokine 14	O95715	CXCL14
Interleukin-3 receptor subunit alpha	P26951	IL3RA
Neurturin	Q99748	NRTN
Diacylglycerol kinase zeta	Q13574	DGKZ
Protein kinase C theta type	Q04759	PRKCQ
Nuclear factor of activated T-cells, cytoplasmic 3	Q12968	NFATC3
Interleukin-5	P05113	IL5
Translationally-controlled tumor protein	P13693	TPT1
Interleukin-12 receptor subunit beta-1	P42701	IL12RB1
Interleukin-1 alpha	P01583	IL1A
Guanylate-binding protein 2	P32456	GBP2
Protein amnionless	Q9BXJ7	AMN
Signaling lymphocytic activation molecule	Q13291	SLAMF1
Interleukin-15 receptor subunit alpha	Q13261	IL15RA
Persephin	O60542	PSPN
Aldehyde dehydrogenase, dimeric NADP-preferring	P30838	ALDH3A1
Bcl-2-like protein 11, Isoform BimL	O43521-2	BCL2L11
BH3-interacting domain death agonist	P55957	BID
HLA class I histocompatibility antigen, alpha chain E	P13747	HLA-E
Monoglyceride lipase	Q99685	MGLL
Protein fosB	P53539	FOSB
Interferon lambda-1	Q8IU54	IFNL1
Coatomer subunit epsilon	O14579	COPE
Cyclic AMP-dependent transcription factor ATF-2	P15336	ATF2
Keratin, type I cytoskeletal 14	P02533	KRT14
AT-rich interactive domain-containing protein 4B	Q4LE39	ARID4B
Scavenger receptor class B member 1	Q8WTV0	SCARB1
E3 ubiquitin-protein ligase AMFR	Q9UKV5	AMFR
Cadherin-related family member 1	Q96JP9	CDHR1
Annexin A5	P08758	ANXA5
ATP synthase subunit O, mitochondrial	P48047	ATP5PO
Sialic acid-binding Ig-like lectin 15	Q6ZMC9	SIGLEC15
Kv channel-interacting protein 4	Q6PIL6	KCNIP4
Methionine aminopeptidase 1	P53582	METAP1
Ras-related protein Rab-6B	Q9NRW1	RAB6B
Lupus La protein	P05455	SSB
NAD-dependent protein deacylase sirtuin-5, mitochondrial	Q9NXA8	SIRT5
Ly6/PLAUR domain-containing protein 1	Q8N2G4	LYPD1
Isopentenyl-diphosphate delta-isomerase 2	Q9BXS1	IDI2
Leukemia inhibitory factor	P15018	LIF
Glycosyltransferase 8 domain-containing protein 2	Q9H1C3	GLT8D2
Ras GTPase-activating protein 1	P20936	RASA1
Endoplasmin	P14625	HSP90B1
Microtubule-associated protein tau	P10636	MAPT
Claspin	Q9HAW4	CLSPN
Protein-arginine deiminase type-4	Q9UM07	PADI4
Isovaleryl-CoA dehydrogenase, mitochondrial	P26440	IVD
ADP-ribosylation factor-binding protein GGA1	Q9UJY5	GGA1
Ephrin type-A receptor 10	Q5JZY3	EPHA10
Growth hormone-releasing hormone receptor	Q02643	GHRHR
Guanylate-binding protein 4	Q96PP9	GBP4
Neurexophilin-1	P58417	NXPH1
39S ribosomal protein L46, mitochondrial	Q9H2W6	MRPL46
Phospholipid transfer protein C2CD2L	O14523	C2CD2L
DNA repair protein XRCC4	Q13426	XRCC4
Calsyntenin-1	O94985	CLSTN1
Glutathione S-transferase P	P09211	GSTP1
Inactive tyrosine-protein kinase 7	Q13308	PTK7
G-patch domain and KOW motifs-containing protein	Q92917	GPKOW
Prefoldin subunit 2	Q9UHV9	PFDN2
Fructose-2,6-bisphosphatase TIGAR	Q9NQ88	TIGAR
Proepiregulin	O14944	EREG
Pregnancy-specific beta-1-glycoprotein 1	P11464	PSG1
Beta-nerve growth factor	P01138	NGF
Glycoprotein hormones alpha chain	P01215	CGA
Ephrin-A1	P20827	EFNA1
Arylsulfatase A	P15289	ARSA
Non-specific lipid-transfer protein	P22307	SCP2
V-set domain-containing T-cell activation inhibitor 1	Q7Z7D3	VTCN1
Pulmonary surfactant-associated protein A1	Q8IWL2	SFTPA1
Melanoma-associated antigen D1	Q9Y5V3	MAGED1
Protein phosphatase 1A	P35813	PPM1A
Flap endonuclease 1	P39748	FEN1
Kallikrein-12	Q9UKR0	KLK12
Ran GTPase-activating protein 1	P46060	RANGAP1
E3 ubiquitin-protein transferase MAEA	Q7L5Y9	MAEA
Tyrosine-protein kinase Fes/Fps	P07332	FES
U6 snRNA-associated Sm-like protein LSm1	O15116	LSM1
Zinc finger protein Helios	Q9UKS7	IKZF2
Glucose-fructose oxidoreductase domain-containing protein 2	Q3B7J2	GFOD2
Baculoviral IAP repeat-containing protein 2	Q13490	BIRC2
Proteasome subunit alpha type-1	P25786	PSMA1
Synaptic functional regulator FMR1	Q06787	FMR1
Allograft inflammatory factor 1	P55008	AIF1
Friend leukemia integration 1 transcription factor	Q01543	FLI1
Carcinoembryonic antigen-related cell adhesion molecule 3	P40198	CEACAM3
Cell growth-regulating nucleolar protein	Q9NX58	LYAR
BMP and activin membrane-bound inhibitor homolog	Q13145	BAMBI
Integrin beta-1-binding protein 1	O14713	ITGB1BP1
Mannose-6-phosphate isomerase	P34949	MPI
Lysophosphatidylcholine acyltransferase 2	Q7L5N7	LPCAT2
Bis(5'-nucleosyl)-tetraphosphatase [asymmetrical]	P50583	NUDT2
V-type proton ATPase subunit D	Q9Y5K8	ATP6V1D
Interleukin-27	Q14213_Q8NEV9	EBI3_IL27
Angiopoietin-related protein 7	O43827	ANGPTL7
Leukotriene A-4 hydrolase	P09960	LTA4H
Rhotekin-2	Q8IZC4	RTKN2
DENN domain-containing protein 2B	P78524	DENND2B
S-methylmethionine--homocysteine S-methyltransferase BHMT2	Q9H2M3	BHMT2
NHP2-like protein 1	P55769	SNU13
E3 ubiquitin ligase TRAF3IP2	O43734	TRAF3IP2
Helicase SKI2W	Q15477	SKIV2L
Laminin subunit alpha-1	P25391	LAMA1
Tropomyosin alpha-3 chain	P06753	TPM3
Myosin-4	Q9Y623	MYH4
Plasma membrane calcium-transporting ATPase 4	P23634	ATP2B4
Calsequestrin-2	O14958	CASQ2
Sodium/potassium-transporting ATPase subunit beta-3	P54709	ATP1B3
Mediator of RNA polymerase II transcription subunit 21	Q13503	MED21
Alpha-2A adrenergic receptor	P08913	ADRA2A
Transmembrane emp24 domain-containing protein 10	P49755	TMED10
40S ribosomal protein S10	P46783	RPS10
Huntingtin-interacting protein 1	O00291	HIP1
Microtubule-associated proteins 1A/1B light chain 3 beta 2	A6NCE7	MAP1LC3B2
Oligoribonuclease, mitochondrial	Q9Y3B8	REXO2
NXPE family member 4	Q6UWF7	NXPE4
Solute carrier family 12 member 2	P55011	SLC12A2
ATP synthase subunit delta, mitochondrial	P30049	ATP5F1D
Long-chain-fatty-acid--CoA ligase 1	P33121	ACSL1
UDP-glucose 6-dehydrogenase	O60701	UGDH
Exosome component 10	Q01780	EXOSC10
cAMP-specific 3',5'-cyclic phosphodiesterase 4D	Q08499	PDE4D
Ryanodine receptor 1	P21817	RYR1
Nitric oxide synthase, inducible	P35228	NOS2
Protein PBMUCL2	E2RYF7	HCG22
Probable RNA-binding protein 19	Q9Y4C8	RBM19
1,25-dihydroxyvitamin D(3) 24-hydroxylase, mitochondrial	Q07973	CYP24A1
Keratin, type I cytoskeletal 17	Q04695	KRT17
Bromodomain-containing protein 3	Q15059	BRD3
Endogenous retrovirus group V member 1 Env polyprotein	B6SEH8	ERVV-1
Tetraspanin-15	O95858	TSPAN15
Ubiquilin-3	Q9H347	UBQLN3
SH2 domain-containing adapter protein D	Q96IW2	SHD
Nuclear pore complex protein Nup50	Q9UKX7	NUP50
Peptidoglycan recognition protein 4	Q96LB8	PGLYRP4
Nucleotide triphosphate diphosphatase NUDT15	Q9NV35	NUDT15
Mammaglobin-A	Q13296	SCGB2A2
Ceramide-1-phosphate transfer protein	Q5TA50	CPTP
Titin	Q8WZ42	TTN
Methionine synthase	Q99707	MTR
Diamine acetyltransferase 1	P21673	SAT1
Centrosomal protein of 112 kDa	Q8N8E3	CEP112
Atrial natriuretic peptide receptor 1	P16066	NPR1
Zinc finger CCHC domain-containing protein 8	Q6NZY4	ZCCHC8
Sodium/potassium-transporting ATPase subunit beta-2	P14415	ATP1B2
Myosin light chain 1/3, skeletal muscle isoform	P05976	MYL1
DET1- and DDB1-associated protein 1	Q9BW61	DDA1
Transient receptor potential cation channel subfamily V member 3	Q8NET8	TRPV3
Interferon omega-1	P05000	IFNW1
Myomesin-2	P54296	MYOM2
Hydroxyacyl-coenzyme A dehydrogenase, mitochondrial	Q16836	HADH
Guanidinoacetate N-methyltransferase	Q14353	GAMT
Glutamyl aminopeptidase	Q07075	ENPEP
ER degradation-enhancing alpha-mannosidase-like protein 2	Q9BV94	EDEM2
Dihydroorotate dehydrogenase	Q02127	DHODH
Receptor-interacting serine/threonine-protein kinase 4	P57078	RIPK4
Guanylate-binding protein 6	Q6ZN66	GBP6
MANSC domain-containing protein 4	A6NHS7	MANSC4
Neuron-specific vesicular protein calcyon	Q9NYX4	CALY
Testosterone 17-beta-dehydrogenase 3	P37058	HSD17B3
Ferredoxin-2, mitochondrial	Q6P4F2	FDX2
Guanylate kinase	Q16774	GUK1
Endothelial protein C receptor	Q9UNN8	PROCR
Serine protease inhibitor Kazal-type 8	P0C7L1	SPINK8
Transmembrane emp24 domain-containing protein 4	Q7Z7H5	TMED4
Hydroxymethylglutaryl-CoA synthase, cytoplasmic	Q01581	HMGCS1
Methylmalonyl-CoA mutase, mitochondrial	P22033	MMUT
Leukocyte immunoglobulin-like receptor subfamily A member 4	P59901	LILRA4
Glutathione S-transferase Mu 4	Q03013	GSTM4
Galactosylgalactosylxylosylprotein 3-beta-glucuronosyltransferase 3	O94766	B3GAT3
ADP-ribosylation factor-like protein 13B	Q3SXY8	ARL13B
V-type proton ATPase subunit G 2	O95670	ATP6V1G2
Aryl hydrocarbon receptor nuclear translocator-like protein 1	O00327	ARNTL
Keratin, type II cytoskeletal 6C	P48668	KRT6C
E3 ubiquitin-protein ligase UHRF2	Q96PU4	UHRF2
Pro-MCH	P20382	PMCH
Coatomer subunit beta'	P35606	COPB2
Chromobox protein homolog 2	Q14781	CBX2
39S ribosomal protein L24, mitochondrial	Q96A35	MRPL24
Paralemmin-3	A6NDB9	PALM3
FHF complex subunit HOOK interacting protein 2A	Q5W0V3	FHIP2A
Vasoactive intestinal polypeptide receptor 1	P32241	VIPR1
Glucosamine-6-phosphate isomerase 1	P46926	GNPDA1
Diphosphoinositol polyphosphate phosphohydrolase 3-alpha	Q8NFP7	NUDT10
Cystathionine beta-synthase	P35520	CBS
Acidic leucine-rich nuclear phosphoprotein 32 family member C	O43423	ANP32C
Allograft inflammatory factor 1-like	Q9BQI0	AIF1L
Sorting nexin-5	Q9Y5X3	SNX5
Peroxisomal trans-2-enoyl-CoA reductase	Q9BY49	PECR
Follitropin subunit beta	P01225	FSHB
Glutamine amidotransferase-like class 1 domain-containing protein 3B, mitochondrial	P0DPI2	GATD3
Delta-like protein 4	Q9NR61	DLL4
60S ribosomal protein L14	P50914	RPL14
Gastric inhibitory polypeptide	P09681	GIP
Sperm equatorial segment protein 1	Q6UW49	SPESP1
Matrix metalloproteinase-15	P51511	MMP15
Cytotoxic T-lymphocyte protein 4	P16410	CTLA4
Prostate-specific antigen	P07288	KLK3
Isthmin-2	Q6H9L7	ISM2
N-acetylglucosamine-6-phosphate deacetylase	Q9Y303	AMDHD2
DAN domain family member 5	Q8N907	DAND5
Interleukin-12 receptor subunit beta-2	Q99665	IL12RB2
Sprouty-related, EVH1 domain-containing protein 2	Q7Z698	SPRED2
Tryptase gamma	Q9NRR2	TPSG1
Hypoxia-inducible factor 1-alpha	Q16665	HIF1A
Lysine-specific demethylase 3A	Q9Y4C1	KDM3A
Toll-like receptor 4	O00206	TLR4
Zinc finger protein GLI2	P10070	GLI2
Probable ATP-dependent RNA helicase DDX4	Q9NQI0	DDX4
Syntaxin-5	Q13190	STX5
Rapamycin-insensitive companion of mTOR	Q6R327	RICTOR
Estrogen receptor	P03372	ESR1
Histone deacetylase 8	Q9BY41	HDAC8
Tyrosine-protein phosphatase non-receptor type 9	P43378	PTPN9
Histone acetyltransferase p300	Q09472	EP300
NAD-dependent protein deacetylase sirtuin-1	Q96EB6	SIRT1
DNA-directed RNA polymerase II subunit RPB1	P24928	POLR2A
Interleukin-21 receptor	Q9HBE5	IL21R
Alpha-N-acetylneuraminide alpha-2,8-sialyltransferase	Q92185	ST8SIA1
Fibroblast growth factor 6	P10767	FGF6
Palladin	Q8WX93	PALLD
Transcriptional repressor protein YY1	P25490	YY1
Netrin receptor UNC5D	Q6UXZ4	UNC5D
Glutamate decarboxylase 2	Q05329	GAD2
Nucleoside diphosphate kinase A	P15531	NME1
Ras-related protein Rap-1A	P62834	RAP1A
Replication protein A 32 kDa subunit	P15927	RPA2
G1/S-specific cyclin-E1	P24864	CCNE1
CCAAT/enhancer-binding protein alpha	P49715	CEBPA
Fibroblast growth factor 20	Q9NP95	FGF20
Interleukin-20 receptor subunit beta	Q6UXL0	IL20RB
Transcription factor RelB	Q01201	RELB
BRISC and BRCA1-A complex member 1	Q9NWV8	BABAM1
Neural Wiskott-Aldrich syndrome protein	O00401	WASL
Single-stranded DNA-binding protein, mitochondrial	Q04837	SSBP1
Interleukin-36 alpha	Q9UHA7	IL36A
E3 ubiquitin-protein ligase RNF31	Q96EP0	RNF31
TNF receptor-associated factor 3, Isoform 2	Q13114-2	TRAF3
Telomeric repeat-binding factor 1	P54274	TERF1
Carbonic anhydrase-related protein	P35219	CA8
1-phosphatidylinositol 4,5-bisphosphate phosphodiesterase beta-1	Q9NQ66	PLCB1
Interleukin-31	Q6EBC2	IL31
28S ribosomal protein S16, mitochondrial	Q9Y3D3	MRPS16
ATP-dependent RNA helicase DDX39A	O00148	DDX39A
RalBP1-associated Eps domain-containing protein 1	Q96D71	REPS1
Insulin growth factor-like family member 4	Q6B9Z1	IGFL4
Enhancer of filamentation 1	Q14511	NEDD9
E3 ubiquitin-protein ligase RNF168	Q8IYW5	RNF168
RNA-binding protein with multiple splicing	Q93062	RBPMS
Zinc finger protein 174	Q15697	ZNF174
Sonic hedgehog protein	Q15465	SHH
5,6-dihydroxyindole-2-carboxylic acid oxidase	P17643	TYRP1
Semaphorin-6C	Q9H3T2	SEMA6C
Toll-like receptor 1	Q15399	TLR1
Beta-defensin 103	P81534	DEFB103A_DEFB103B
Gastric inhibitory polypeptide receptor	P48546	GIPR
Fibroblast growth factor 3	P11487	FGF3
Ras-related protein Ral-B	P11234	RALB
Actin filament-associated protein 1	Q8N556	AFAP1
A-kinase anchor protein 12	Q02952	AKAP12
Annexin A1	P04083	ANXA1
Fucose mutarotase	A2VDF0	FUOM
Chorionic somatomammotropin hormone 1	P0DML2	CSH1
Malate dehydrogenase, cytoplasmic	P40925	MDH1
Choriogonadotropin subunit beta 3	P0DN86	CGB3_CGB5_CGB8
Histo-blood group ABO system transferase	P16442	ABO
Angiotensin-converting enzyme	P12821	ACE
Attractin, Isoform 2	O75882-2	ATRN
Adiponectin	Q15848	ADIPOQ
Interferon lambda-2	Q8IZJ0	IFNL2
Armadillo repeat-containing X-linked protein 2	Q7L311	ARMCX2
Cytosolic carboxypeptidase 2	Q5U5Z8	AGBL2
Uroplakin-3a	O75631	UPK3A
Cyclin-dependent kinase-like 5	O76039	CDKL5
Ras/Rap GTPase-activating protein SynGAP	Q96PV0	SYNGAP1
Tight junction protein ZO-3	O95049	TJP3
Tubulin beta-3 chain	Q13509	TUBB3
Catenin alpha-1	P35221	CTNNA1
Glutamate receptor ionotropic, NMDA 2B	Q13224	GRIN2B
Gamma-aminobutyric acid receptor subunit alpha-4	P48169	GABRA4
Sodium channel subunit beta-3	Q9NY72	SCN3B
Kin of IRRE-like protein 1	Q96J84	KIRREL1
Ciliary neurotrophic factor	P26441	CNTF
Glucagon-like peptide 1 receptor	P43220	GLP1R
Tetraspanin-7	P41732	TSPAN7
E3 SUMO-protein ligase RanBP2	P49792	RANBP2
Potassium voltage-gated channel subfamily C member 4	Q03721	KCNC4
Interphotoreceptor matrix proteoglycan 1	Q17R60	IMPG1
Kinesin-like protein KIF20B	Q96Q89	KIF20B
Acyl-protein thioesterase 2	O95372	LYPLA2
Frizzled-8	Q9H461	FZD8
Probable G-protein coupled receptor 101	Q96P66	GPR101
Voltage-dependent L-type calcium channel subunit beta-1	Q02641	CACNB1
DNL-type zinc finger protein	Q5SXM8	DNLZ
Beta-defensin 116	Q30KQ4	DEFB116
5-hydroxytryptamine receptor 1A	P08908	HTR1A
Otoancorin	Q7RTW8	OTOA
Bromodomain-containing protein 2	P25440	BRD2
T-cell surface glycoprotein CD3 delta chain	P04234	CD3D
Ecto-ADP-ribosyltransferase 5	Q96L15	ART5
Rab3 GTPase-activating protein catalytic subunit	Q15042	RAB3GAP1
DCN1-like protein 1	Q96GG9	DCUN1D1
Endothelial cell-specific chemotaxis regulator	Q19T08	ECSCR
Histone deacetylase 9	Q9UKV0	HDAC9
Sodium channel protein type 2 subunit alpha	Q99250	SCN2A
Olfactory marker protein	P47874	OMP
Dedicator of cytokinesis protein 9	Q9BZ29	DOCK9
Photoreceptor cilium actin regulator	A6NGG8	PCARE
Fumarate hydratase, mitochondrial	P07954	FH
Voltage-dependent L-type calcium channel subunit alpha-1C	Q13936	CACNA1C
Interleukin-13 receptor subunit alpha-2	Q14627	IL13RA2
Paraneoplastic antigen Ma2	Q9UL42	PNMA2
Branched-chain-amino-acid aminotransferase, mitochondrial	O15382	BCAT2
Late cornified envelope-like proline-rich protein 1	Q5T871	LELP1
Metalloreductase STEAP4	Q687X5	STEAP4
Break repair meiotic recombinase recruitment factor 1	Q0VDD7	BRME1
Transcription factor AP-2-alpha	P05549	TFAP2A
Beta-defensin 104	Q8WTQ1	DEFB104A_DEFB104B
Cerebellin-1	P23435	CBLN1
Transmembrane protease serine 11B	Q86T26	TMPRSS11B
ELAV-like protein 4	P26378	ELAVL4
NKG2-A/NKG2-B type II integral membrane protein	P26715	KLRC1
Biogenesis of lysosome-related organelles complex 1 subunit 2	Q6QNY1	BLOC1S2
Adseverin	Q9Y6U3	SCIN
Beta-defensin 118	Q96PH6	DEFB118
Inositol 1,4,5-trisphosphate receptor-interacting protein	Q8IWB1	ITPRIP
AT-rich interactive domain-containing protein 3A	Q99856	ARID3A
Immunoglobulin superfamily DCC subclass member 3	Q8IVU1	IGDCC3
Leiomodin-2	Q6P5Q4	LMOD2
Keratin, type II cytoskeletal 8	P05787	KRT8
5-hydroxytryptamine receptor 1B	P28222	HTR1B
RRP15-like protein	Q9Y3B9	RRP15
Microtubule-associated proteins 1A/1B light chain 3A	Q9H492	MAP1LC3A
Calcineurin B homologous protein 1	Q99653	CHP1
Coronin-6	Q6QEF8	CORO6
Thioredoxin-like protein 1	O43396	TXNL1
Class E basic helix-loop-helix protein 40	O14503	BHLHE40
S-arrestin	P10523	SAG
Cadherin-4	P55283	CDH4
Spectrin beta chain, non-erythrocytic 2	O15020	SPTBN2
Adhesion G-protein coupled receptor V1	Q8WXG9	ADGRV1
Neuroligin-2	Q8NFZ4	NLGN2
Tumor protein p73	O15350	TP73
Amphoterin-induced protein 1	Q86WK6	AMIGO1
Probable E3 ubiquitin-protein ligase DTX2	Q86UW9	DTX2
C-type lectin domain family 2 member L	P0C7M8	CLEC2L
Ankyrin repeat domain-containing protein SOWAHA	Q2M3V2	SOWAHA
ATP-dependent RNA helicase DDX25	Q9UHL0	DDX25
Cingulin	Q9P2M7	CGN
Leucine-rich repeat and fibronectin type-III domain-containing protein 2	Q9ULH4	LRFN2
Choline transporter-like protein 4	Q53GD3	SLC44A4
FERM domain-containing protein 7	Q6ZUT3	FRMD7
Potassium voltage-gated channel subfamily H member 2	Q12809	KCNH2
Neuroligin-1	Q8N2Q7	NLGN1
Neurexin-3	Q9Y4C0	NRXN3
Cartilage-associated protein	O75718	CRTAP
Sodium channel protein type 3 subunit alpha	Q9NY46	SCN3A
Transcription factor SOX-9	P48436	SOX9
Leucine-rich repeat and transmembrane domain-containing protein 1	Q9HBL6	LRTM1
LRP2-binding protein	Q9P2M1	LRP2BP
Transcriptional activator MN1	Q10571	MN1
Tryptophan 2,3-dioxygenase	P48775	TDO2
Contactin-associated protein-like 4	Q9C0A0	CNTNAP4
p53 and DNA damage-regulated protein 1	Q9NUG6	PDRG1
Calcium-dependent secretion activator 1	Q9ULU8	CADPS
26S proteasome non-ATPase regulatory subunit 5	Q16401	PSMD5
Hepatocyte nuclear factor 1-alpha	P20823	HNF1A
Guanine nucleotide-binding protein G(T) subunit gamma-T1	P63211	GNGT1
CD164 sialomucin-like 2 protein	Q6UWJ8	CD164L2
T-box brain protein 1	Q16650	TBR1
Leucine-rich repeat-containing protein 38	Q5VT99	LRRC38
Neutral amino acid transporter A	P43007	SLC1A4
Double C2-like domain-containing protein beta	Q14184	DOC2B
Trophoblast glycoprotein-like	P0DKB5	TPBGL
Muscarinic acetylcholine receptor M1	P11229	CHRM1
Frizzled-10	Q9ULW2	FZD10
Divergent protein kinase domain 1C	Q0P6D2	DIPK1C
Syntaxin-1B	P61266	STX1B
Dual specificity phosphatase 29	Q68J44	DUSP29
Myosin light chain 6B	P14649	MYL6B
T-cell-interacting, activating receptor on myeloid cells protein 1	B6A8C7	TARM1
Prefoldin subunit 6	O15212	PFDN6
Mesothelin-like protein	Q96KJ4	MSLNL
5'-AMP-activated protein kinase subunit gamma-3	Q9UGI9	PRKAG3
Probable ATP-dependent RNA helicase DDX53	Q86TM3	DDX53
Palmitoyl-protein thioesterase 1	P50897	PPT1
Sodium channel subunit beta-2	O60939	SCN2B
Secretin	P09683	SCT
Netrin receptor DCC	P43146	DCC
Aldo-keto reductase family 1 member B10	O60218	AKR1B10
Axin interactor, dorsalization-associated protein	Q96BJ3	AIDA
Ras-related C3 botulinum toxin substrate 3	P60763	RAC3
X-linked retinitis pigmentosa GTPase regulator	Q92834	RPGR
Low-density lipoprotein receptor-related protein 2	P98164	LRP2
Uroporphyrinogen-III synthase	P10746	UROS
Lysosomal acid glucosylceramidase	P04062	GBA
Testis-expressed protein 101	Q9BY14	TEX101
Coiled-coil domain-containing protein 28A	Q8IWP9	CCDC28A
Fibrillin-2	P35556	FBN2
Transcription factor SOX-2	P48431	SOX2
Neuritin	Q9NPD7	NRN1
Prorelaxin H1	P04808	RLN1
Platelet-activating factor acetylhydrolase IB subunit alpha1	Q15102	PAFAH1B3
Trifunctional purine biosynthetic protein adenosine-3	P22102	GART
39S ribosomal protein L28, mitochondrial	Q13084	MRPL28
DNA-binding protein SATB1	Q01826	SATB1
Glucose-induced degradation protein 8 homolog	Q9NWU2	GID8
Complement C1q tumor necrosis factor-related protein 6	Q9BXI9	C1QTNF6
Syntaxin-binding protein 1	P61764	STXBP1
26S proteasome non-ATPase regulatory subunit 1	Q99460	PSMD1
Progesterone-induced-blocking factor 1, Isoform 4	Q8WXW3-4	PIBF1
Cadherin-23	Q9H251	CDH23
Codanin-1	Q8IWY9	CDAN1
Bifunctional methylenetetrahydrofolate dehydrogenase/cyclohydrolase, mitochondrial	P13995	MTHFD2
Oxysterol-binding protein-related protein 2	Q9H1P3	OSBPL2
Serine protease 53	Q2L4Q9	PRSS53
Transcriptional coactivator YAP1	P46937	YAP1
Nicotinate phosphoribosyltransferase	Q6XQN6	NAPRT
Insulin-like 3	P51460	INSL3
Lymphokine-activated killer T-cell-originated protein kinase	Q96KB5	PBK
Izumo sperm-egg fusion protein 1	Q8IYV9	IZUMO1
Mortality factor 4-like protein 2	Q15014	MORF4L2
Proliferating cell nuclear antigen	P12004	PCNA
Cyclic AMP-dependent transcription factor ATF-4	P18848	ATF4
Nicotinamide riboside kinase 2	Q9NPI5	NMRK2
Cyclin-dependent kinase 1	P06493	CDK1
Melanoma antigen preferentially expressed in tumors	P78395	PRAME
Glutamate decarboxylase 1	Q99259	GAD1
Pleckstrin homology-like domain family B member 2	Q86SQ0	PHLDB2
IgLON family member 5	A6NGN9	IGLON5
Mucin-like protein 3	Q3MIW9	MUCL3
Cytochrome b5	P00167	CYB5A
Probable JmjC domain-containing histone demethylation protein 2C	Q15652	JMJD1C
Ankyrin repeat family A protein 2	Q9H9E1	ANKRA2
Hyaluronan mediated motility receptor	O75330	HMMR
Separin	Q14674	ESPL1
Microtubule-associated protein RP/EB family member 3	Q9UPY8	MAPRE3
Myosin-7B	A7E2Y1	MYH7B
Clathrin interactor 1	Q14677	CLINT1
Stomatin-like protein 2, mitochondrial	Q9UJZ1	STOML2
Barttin	Q8WZ55	BSND
Zona pellucida sperm-binding protein 4	Q12836	ZP4
Complexin-2	Q6PUV4	CPLX2
Gap junction alpha-8 protein	P48165	GJA8
Cyclic AMP-responsive element-binding protein 3	O43889	CREB3
M-phase inducer phosphatase 1	P30304	CDC25A
Fibroblast growth factor 9	P31371	FGF9
Structural maintenance of chromosomes protein 3	Q9UQE7	SMC3
Butyrophilin-like protein 10	A8MVZ5	BTNL10
G antigen 2A	Q6NT46	GAGE2A
26S proteasome regulatory subunit 6A	P17980	PSMC3
Calcium/calmodulin-dependent 3',5'-cyclic nucleotide phosphodiesterase 1C	Q14123	PDE1C
Protein BEX3	Q00994	BEX3
Sodium-dependent phosphate transport protein 2C	Q8N130	SLC34A3
DnaJ homolog subfamily A member 1	P31689	DNAJA1
Mitogen-activated protein kinase 13	O15264	MAPK13
CREB/ATF bZIP transcription factor	Q9NS37	CREBZF
Tripartite motif-containing protein 26	Q12899	TRIM26
Cytohesin-3	O43739	CYTH3
Protein disulfide-isomerase A5	Q14554	PDIA5
Protein ENL	Q03111	MLLT1
Ras-specific guanine nucleotide-releasing factor 1	Q13972	RASGRF1
Protein disulfide-isomerase A2	Q13087	PDIA2
PITH domain-containing protein 1	Q9GZP4	PITHD1
Protein phosphatase Slingshot homolog 3	Q8TE77	SSH3
MORN repeat-containing protein 4	Q8NDC4	MORN4
B-cell CLL/lymphoma 7 protein family member A	Q4VC05	BCL7A
Trans-acting T-cell-specific transcription factor GATA-3	P23771	GATA3
Sodium/nucleoside cotransporter 1	O00337	SLC28A1
Proto-oncogene c-Fos	P01100	FOS
SHC-transforming protein 1	P29353	SHC1
DNA excision repair protein ERCC-1	P07992	ERCC1
Transgelin-3	Q9UI15	TAGLN3
Pyridoxal-dependent decarboxylase domain-containing protein 1	Q6P996	PDXDC1
Protein EVI2B	P34910	EVI2B
Interleukin-3	P08700	IL3
Protein ATP1B4	Q9UN42	ATP1B4
DCN1-like protein 2	Q6PH85	DCUN1D2
Huntingtin-interacting protein M	O75409	H2AP
DNA topoisomerase I, mitochondrial	Q969P6	TOP1MT
EKC/KEOPS complex subunit TPRKB	Q9Y3C4	TPRKB
Doublecortin domain-containing protein 2C	A8MYV0	DCDC2C
RNA-binding protein 25	P49756	RBM25
B- and T-lymphocyte attenuator	Q7Z6A9	BTLA
39S ribosomal protein L52, mitochondrial	Q86TS9	MRPL52
Protein artemis	Q96SD1	DCLRE1C
Fibroblast growth factor 7	P21781	FGF7
Cell division cycle protein 123 homolog	O75794	CDC123
Interleukin-25	Q9H293	IL25
KH domain-containing protein 3	Q587J8	KHDC3L
Tropomodulin-4	Q9NZQ9	TMOD4
Centrosome-associated protein 350	Q5VT06	CEP350
RE1-silencing transcription factor	Q13127	REST
Centrosomal protein of 152 kDa	O94986	CEP152
Carcinoembryonic antigen-related cell adhesion molecule 18	A8MTB9	CEACAM18
Gamma-aminobutyric acid receptor-associated protein-like 1	Q9H0R8	GABARAPL1
Collagen alpha-2(IX) chain	Q14055	COL9A2
CD82 antigen	P27701	CD82
Mortality factor 4-like protein 1	Q9UBU8	MORF4L1
Nuclear factor NF-kappa-B p100 subunit	Q00653	NFKB2
Bromodomain-containing protein 1	O95696	BRD1
Growth arrest and DNA damage-inducible protein GADD45 beta	O75293	GADD45B
Tyrosine-protein kinase TXK	P42681	TXK
General transcription factor II-I repeat domain-containing protein 1	Q9UHL9	GTF2IRD1
Carbonic anhydrase 7	P43166	CA7
T-complex protein 11 homolog	Q8WWU5	TCP11
U6 snRNA-associated Sm-like protein LSm8	O95777	LSM8
Protein prune homolog 2	Q8WUY3	PRUNE2
V-set and transmembrane domain-containing protein 2B	A6NLU5	VSTM2B
Tubulin polymerization-promoting protein family member 2	P59282	TPPP2
Alstrom syndrome protein 1	Q8TCU4	ALMS1
Transmembrane emp24 domain-containing protein 1	Q13445	TMED1
Peptidyl-prolyl cis-trans isomerase E	Q9UNP9	PPIE
Testis-expressed protein 33	O43247	TEX33
Uroplakin-3b-like protein 1	B0FP48	UPK3BL1
DNA-binding protein inhibitor ID-4	P47928	ID4
Antigen peptide transporter 1	Q03518	TAP1
Toll-like receptor 2	O60603	TLR2
Sedoheptulokinase	Q9UHJ6	SHPK
Thymidine kinase, cytosolic	P04183	TK1
Cornifin-B	P22528	SPRR1B
Interleukin-9	P15248	IL9
Cancer/testis antigen 1	P78358	CTAG1A_CTAG1B
UDP-N-acetylglucosamine--peptide N-acetylglucosaminyltransferase 110 kDa subunit	O15294	OGT
T-cell surface glycoprotein CD3 epsilon chain	P07766	CD3E
Zinc finger protein 75D	P51815	ZNF75D
Methenyltetrahydrofolate synthase domain-containing protein	Q2M296	MTHFSD
UPF0606 protein KIAA1549	Q9HCM3	KIAA1549
Carcinoembryonic antigen-related cell adhesion molecule 20	Q6UY09	CEACAM20
Envoplakin	Q92817	EVPL
Interferon-induced protein with tetratricopeptide repeats 1	P09914	IFIT1
UPF0606 protein KIAA1549L	Q6ZVL6	KIAA1549L
Dynein regulatory complex protein 8	Q5VUJ9	EFCAB2
Heat-stable enterotoxin receptor	P25092	GUCY2C
E3 ubiquitin-protein ligase RNF4	P78317	RNF4
Histone deacetylase complex subunit SAP18	O00422	SAP18
Securin	O95997	PTTG1
CDK-activating kinase assembly factor MAT1	P51948	MNAT1
Cyclin-dependent kinase 2-interacting protein	Q9BW66	CINP
Transportin-1	Q92973	TNPO1
Melanoma-associated antigen 3	P43357	MAGEA3
Cadherin-22	Q9UJ99	CDH22
Collagen alpha-4(IV) chain	P53420	COL4A4
Endophilin-A3	Q99963	SH3GL3
Rho GTPase-activating protein 30	Q7Z6I6	ARHGAP30
Rap guanine nucleotide exchange factor 2	Q9Y4G8	RAPGEF2
Arginase-2, mitochondrial	P78540	ARG2
Protein regulator of cytokinesis 1	O43663	PRC1
Enolase-phosphatase E1	Q9UHY7	ENOPH1
Zinc finger protein 830	Q96NB3	ZNF830
Neudesin	Q9UMX5	NENF
Cytokine receptor common subunit gamma	P31785	IL2RG
Epigen	Q6UW88	EPGN
Aldehyde dehydrogenase, mitochondrial	P05091	ALDH2
Acid sphingomyelinase-like phosphodiesterase 3b	Q92485	SMPDL3B
Uncharacterized protein KIAA2013	Q8IYS2	KIAA2013
Cytosolic Fe-S cluster assembly factor NUBP1	P53384	NUBP1
Uracil-DNA glycosylase	P13051	UNG
B-cell CLL/lymphoma 7 protein family member B	Q9BQE9	BCL7B
Inter-alpha-trypsin inhibitor heavy chain H5	Q86UX2	ITIH5
Malignant T-cell-amplified sequence 1	Q9ULC4	MCTS1
Collagen alpha-1(XXIV) chain	Q17RW2	COL24A1
Sorting nexin-18	Q96RF0	SNX18
Glioma pathogenesis-related protein 1	P48060	GLIPR1
ATP-dependent RNA helicase DDX1	Q92499	DDX1
