# Supplementary material for: Twin Study Provides Heritability Estimates for 2321 Plasma Proteins and Assesses Missing SNP Heritability
Source: J Proteome Res. 2025 May 27;24(6):2689–97. doi: 10.1021/acs.jproteome.4c00971 (PMC12150308; doi:10.1021/acs.jproteome.4c00971)
Supplement: Supplementary file 3 [file pr4c00971_si_003.xlsx]

## Sheet: Table S2
				Heritability (h2)			Unique environment (e2)
					95% Confidence Interval			95% Confidence Interval		Twin correlations
Protein name	Uniprot ID	Gene	Olink ID	Estimate	lower bound	higher bound	Estimate	lower bound	higher bound	MZ pairs	DZ pairs	Skewness
Folate receptor gamma	P41439	FOLR3	OID21485	0.9931	0.9906	0.9949	0.0069	0.0051	0.0094	0.99311	0.501416	1.36348
Pancreatic lipase-related protein 2	P54317	PNLIPRP2	OID20775	0.9922	0.9894	0.9942	0.0078	0.0058	0.0106	0.992015	0.417636	-1.72713
CD177 antigen	Q8N6Q3	CD177	OID21119	0.9906	0.9871	0.993	0.0094	0.007	0.0129	0.990396	0.441279	-0.860593
Leukocyte immunoglobulin-like receptor subfamily A member 3	Q8N6C8	LILRA3	OID30376	0.9887	0.9846	0.9917	0.0113	0.0083	0.0154	0.98837	0.40105	-2.47033
MHC class I polypeptide-related sequence A_MHC class I polypeptide-related sequence B	Q29980_Q29983	MICB_MICA	OID20593	0.9849	0.9793	0.9888	0.0151	0.0112	0.0207	0.984366	0.393143	-1.08281
Zona pellucida sperm-binding protein 3	P21754	ZP3	OID30265	0.9845	0.9788	0.9885	0.0155	0.0115	0.0212	0.984562	0.510303	-0.141558
Prostate stem cell antigen	O43653	PSCA	OID31493	0.9786	0.9707	0.9841	0.0214	0.0159	0.0293	0.978855	0.533042	-1.2342
Sialic acid-binding Ig-like lectin 5	O15389	SIGLEC5	OID21082	0.9774	0.9691	0.9833	0.0226	0.0167	0.0309	0.976397	0.335015	-2.99961
Teratocarcinoma-derived growth factor 1	P13385	TDGF1	OID20816	0.9749	0.9655	0.9815	0.0251	0.0185	0.0345	0.971937	0.0889769	0.0524835
Leukocyte immunoglobulin-like receptor subfamily B member 5	O75023	LILRB5	OID20324	0.9717	0.9613	0.9791	0.0283	0.0209	0.0387	0.97135	0.441316	-1.42553
Dopamine beta-hydroxylase	P09172	DBH	OID30703	0.9697	0.9585	0.9775	0.0303	0.0225	0.0415	0.969875	0.510814	-1.10993
Hepatocyte growth factor-like protein	P26927	MST1	OID30713	0.9656	0.9532	0.9744	0.0344	0.0256	0.0468	0.966392	0.560787	-4.51604
Leukocyte-associated immunoglobulin-like receptor 2	Q6ISS4	LAIR2	OID20965	0.962	0.948	0.9719	0.038	0.0281	0.052	0.961635	0.443497	-0.481199
Tissue alpha-L-fucosidase	P04066	FUCA1	OID20261	0.9608	0.9459	0.9711	0.0392	0.0289	0.0541	0.958991	0.308388	-1.27968
Dickkopf-like protein 1	Q9UK85	DKKL1	OID21313	0.9603	0.9461	0.9705	0.0397	0.0295	0.0539	0.962048	0.644493	-1.73826
Chitotriosidase-1	Q13231	CHIT1	OID20312	0.9555	0.9398	0.9668	0.0445	0.0332	0.0602	0.957533	0.615541	-2.58572
Kallikrein-1	P06870	KLK1	OID21499	0.951	0.9327	0.9638	0.049	0.0362	0.0673	0.950111	0.39693	1.19903
Killer cell immunoglobulin-like receptor 2DS4	P43632	KIR2DS4	OID31432	0.9499	0.9317	0.9629	0.0501	0.0371	0.0683	0.950701	0.541618	0.614389
Extracellular superoxide dismutase	P08294	SOD3	OID30683	0.9487	0.9296	0.9621	0.0513	0.0379	0.0704	0.948172	0.428029	3.62411
Myeloid cell surface antigen CD33	P20138	CD33	OID21472	0.9464	0.9264	0.9605	0.0536	0.0395	0.0736	0.944236	0.294781	-0.545513
Glutathione S-transferase theta-2B	P0CG30	GSTT2B	OID31097	0.9461	0.9263	0.9601	0.0539	0.0399	0.0737	0.946194	0.484565	-0.18494
ADP-ribosyl cyclase/cyclic ADP-ribose hydrolase 2	Q10588	BST1	OID21051	0.946	0.9266	0.9599	0.054	0.0401	0.0734	0.947304	0.585326	-2.7295
Leukocyte immunoglobulin-like receptor subfamily A member 6	Q6PI73	LILRA6	OID30346	0.9452	0.9245	0.9596	0.0548	0.0404	0.0755	0.942975	0.29326	-0.0950263
Carcinoembryonic antigen-related cell adhesion molecule 21	Q3KPI0	CEACAM21	OID20548	0.942	0.9213	0.9569	0.058	0.0431	0.0787	0.94333	0.574419	0.478696
Toll-like receptor 3	O15455	TLR3	OID20612	0.9375	0.9149	0.9536	0.0625	0.0464	0.0851	0.938484	0.544482	-0.692624
Tryptase alpha/beta-1	Q15661	TPSAB1	OID20642	0.9292	0.9033	0.9476	0.0708	0.0524	0.0967	0.928986	0.44638	-0.0695384
N-fatty-acyl-amino acid synthase/hydrolase PM20D1	Q6GTS8	PM20D1	OID20149	0.9237	0.8958	0.9435	0.0763	0.0565	0.1042	0.923497	0.443919	-1.12179
C-C motif chemokine 24	O00175	CCL24	OID20772	0.9224	0.8941	0.9424	0.0776	0.0576	0.1059	0.922728	0.486898	0.362105
Paired immunoglobulin-like type 2 receptor beta	Q9UKJ0	PILRB	OID20197	0.9193	0.889	0.9406	0.0807	0.0594	0.111	0.918203	0.364253	-0.710032
Meprin A subunit beta	Q16820	MEP1B	OID20168	0.9192	0.8897	0.9401	0.0808	0.0599	0.1103	0.919597	0.496956	-0.357566
Complement factor H-related protein 4	Q92496	CFHR4	OID30758	0.9149	0.8827	0.9374	0.0851	0.0626	0.1173	0.912479	0.265837	-0.0444586
Pro-cathepsin H	P09668	CTSH	OID20113	0.9135	0.8821	0.9359	0.0865	0.0641	0.1179	0.912735	0.397682	-0.710525
Platelet-derived growth factor receptor beta	P09619	PDGFRB	OID20268	0.9132	0.8813	0.9357	0.0868	0.0643	0.1187	0.912637	0.415816	-0.576714
Interferon gamma receptor 2	P38484	IFNGR2	OID20941	0.9109	0.8799	0.9334	0.0891	0.0666	0.1201	0.913349	0.638439	0.528865
Tyrosine-protein phosphatase non-receptor type substrate 1	P78324	SIRPA	OID20304	0.9088	0.8754	0.9324	0.0912	0.0676	0.1246	0.906372	0.285062	-0.460371
CMRF35-like molecule 1	Q8TDQ1	CD300LF	OID21469	0.9087	0.8752	0.9324	0.0913	0.0676	0.1248	0.907075	0.331585	-1.22522
Mannose-binding protein C	P11226	MBL2	OID30759	0.9084	0.8758	0.9318	0.0916	0.0682	0.1242	0.909092	0.503599	-0.484286
Cytokine receptor common subunit beta	P32927	CSF2RB	OID30553	0.9069	0.8715	0.9315	0.0931	0.0685	0.1285	0.90568	0.342747	-0.0825135
Phospholipase B1, membrane-associated	Q6P1J6	PLB1	OID31110	0.9063	0.8717	0.9308	0.0937	0.0692	0.1283	0.905487	0.379557	-0.48021
Xaa-Pro aminopeptidase 2	O43895	XPNPEP2	OID21508	0.9035	0.8675	0.9289	0.0965	0.0711	0.1325	0.902824	0.369838	-0.775728
Kunitz-type protease inhibitor 3	P49223	SPINT3	OID31509	0.895	0.8607	0.9205	0.105	0.0795	0.1393	0.899908	0.856209	0.162387
Low affinity immunoglobulin gamma Fc region receptor II-a	P12318	FCGR2A	OID20391	0.8948	0.8523	0.9237	0.1052	0.0763	0.1477	0.89361	0.270243	-2.26445
Intestinal-type alkaline phosphatase	P09923	ALPI	OID30497	0.8908	0.8496	0.9195	0.1092	0.0805	0.1504	0.889208	0.299183	0.295703
Hemoglobin subunit zeta	P02008	HBZ	OID30307	0.8904	0.8496	0.9192	0.1096	0.0808	0.1504	0.889106	0.311014	0.0641407
Mucin-2	Q02817	MUC2	OID30377	0.8871	0.8437	0.9172	0.1129	0.0828	0.1563	0.886284	0.327136	0.0824704
Lysophosphatidic acid phosphatase type 6	Q9NPH0	ACP6	OID21432	0.8865	0.85	0.9138	0.1135	0.0862	0.15	0.894224	0.771202	-5.76962
Uromodulin	P07911	UMOD	OID20237	0.8823	0.8365	0.9139	0.1177	0.0861	0.1635	0.881519	0.289668	-0.759857
Pantetheinase	O95497	VNN1	OID30711	0.8815	0.8388	0.912	0.1185	0.088	0.1612	0.88165	0.464945	-0.423763
Serpin I2	O75830	SERPINI2	OID31504	0.8804	0.8355	0.9119	0.1196	0.0881	0.1645	0.878976	0.284712	0.796911
Complement factor H-related protein 2	P36980	CFHR2	OID30720	0.8798	0.8333	0.9121	0.1202	0.0879	0.1667	0.87878	0.259969	-1.10989
phospholipase A2 inhibitor and Ly6/PLAUR domain-containing protein	A6NC86	PINLYP	OID30651	0.8787	0.8328	0.9109	0.1213	0.0891	0.1672	0.877319	0.274752	-0.509621
Interleukin-1 receptor accessory protein	Q9NPH3	IL1RAP	OID21126	0.8776	0.8314	0.9101	0.1224	0.0899	0.1686	0.876716	0.292506	0.54639
Immunoglobulin superfamily member 2	Q93033	CD101	OID31480	0.8769	0.835	0.9076	0.1231	0.0924	0.165	0.878565	0.627641	-1.33407
Protein FAM3D	Q96BQ1	FAM3D	OID31514	0.8722	0.8259	0.9052	0.1278	0.0948	0.1741	0.872061	0.417102	-0.185389
Apolipoprotein B receptor	Q0VD83	APOBR	OID30246	0.8719	0.8286	0.9038	0.1281	0.0962	0.1714	0.87284	0.645687	-0.642842
MAM domain-containing glycosylphosphatidylinositol anchor protein 1	Q8NFP4	MDGA1	OID20951	0.8697	0.8225	0.9034	0.1303	0.0966	0.1775	0.869041	0.36361	0.0321902
Desmoglein-4	Q86SJ6	DSG4	OID21325	0.8687	0.8196	0.9032	0.1313	0.0968	0.1804	0.867643	0.282169	0.342013
Kazal-type serine protease inhibitor domain-containing protein 1	Q96I82	KAZALD1	OID21339	0.8687	0.8126	0.9058	0.1313	0.0942	0.1874	0.869892	0.201746	-1.68603
Killer cell immunoglobulin-like receptor 3DL1	P43629	KIR3DL1	OID21185	0.8682	0.8204	0.9022	0.1318	0.0978	0.1796	0.868219	0.447668	-0.00511115
C-type lectin domain family 7 member A	Q9BXN2	CLEC7A	OID20636	0.8661	0.821	0.8994	0.1339	0.1006	0.179	0.867548	0.515918	-2.17087
Ectonucleotide pyrophosphatase/phosphodiesterase family member 5	Q9UJA9	ENPP5	OID20736	0.8659	0.8152	0.9015	0.1341	0.0985	0.1848	0.865458	0.293584	-0.781056
Trehalase	O43280	TREH	OID30388	0.8617	0.8037	0.9005	0.1383	0.0995	0.1963	0.862282	0.155695	-0.310999
Interleukin-17 receptor A	Q96F46	IL17RA	OID21089	0.8605	0.8121	0.8955	0.1395	0.1045	0.1879	0.861062	0.542962	-0.13499
Fibroblast growth factor receptor 4	P22455	FGFR4	OID30646	0.8536	0.798	0.8925	0.1464	0.1075	0.202	0.85317	0.251653	-0.0545794
Acid sphingomyelinase-like phosphodiesterase 3a	Q92484	SMPDL3A	OID20676	0.8505	0.7932	0.8906	0.1495	0.1094	0.2068	0.849311	0.134646	-0.618845
Interleukin-6 receptor subunit alpha	P08887	IL6R	OID20385	0.8496	0.7985	0.8871	0.1504	0.1129	0.2015	0.850269	0.547557	0.161885
Ficolin-2	Q15485	FCN2	OID20382	0.849	0.7921	0.8891	0.151	0.1109	0.2079	0.848828	0.274185	-0.780757
Paired immunoglobulin-like type 2 receptor alpha	Q9UKJ1	PILRA	OID21129	0.8463	0.7868	0.8877	0.1537	0.1123	0.2132	0.847335	0.247312	-0.133193
Signal-regulatory protein beta-1	O00241	SIRPB1	OID20739	0.8456	0.7932	0.8841	0.1544	0.1159	0.2068	0.84619	0.531096	-0.0371489
Vascular endothelial growth factor D	O43915	VEGFD	OID20662	0.8451	0.7935	0.8831	0.1549	0.1169	0.2065	0.847046	0.704725	-3.42724
DNA topoisomerase 1	P11387	TOP1	OID31449	0.8436	0.7884	0.8836	0.1564	0.1164	0.2116	0.843548	0.452986	-0.467496
Odorant-binding protein 2b	Q9NPH6	OBP2B	OID20980	0.8434	0.7917	0.8816	0.1566	0.1184	0.2083	0.843963	0.619724	-0.313694
Neutral ceramidase	Q9NR71	ASAH2	OID20996	0.8432	0.7876	0.8833	0.1568	0.1167	0.2124	0.839934	0.55169	-2.6547
Apolipoprotein(a)	P08519	LPA	OID30747	0.8431	0.7842	0.8847	0.1569	0.1153	0.2158	0.842662	0.222985	-0.00254799
Vascular endothelial growth factor receptor 3	P35916	FLT4	OID21491	0.8403	0.7836	0.8813	0.1597	0.1187	0.2164	0.840375	0.409902	-0.513599
Collagen alpha-1(XXVIII) chain	Q2UY09	COL28A1	OID30969	0.8388	0.781	0.8805	0.1612	0.1195	0.219	0.838414	0.273047	0.219106
Low affinity immunoglobulin gamma Fc region receptor III-B	O75015	FCGR3B	OID20387	0.8387	0.7813	0.8802	0.1613	0.1198	0.2187	0.838688	0.425149	-1.05516
Tumor necrosis factor receptor superfamily member 10C	O14798	TNFRSF10C	OID20265	0.8379	0.7815	0.879	0.1621	0.121	0.2185	0.837942	0.43599	-0.202259
C-C motif chemokine 15	Q16663	CCL15	OID20328	0.8358	0.7806	0.8766	0.1642	0.1234	0.2194	0.835911	0.567446	0.995776
Immunoglobulin alpha Fc receptor	P24071	FCAR	OID20564	0.8352	0.7782	0.8768	0.1648	0.1232	0.2218	0.833951	0.540793	0.0698402
Beta-2-microglobulin	P61769	B2M	OID30725	0.8351	0.7695	0.8801	0.1649	0.1199	0.2305	0.834212	0.473889	3.59788
Epididymis-specific alpha-mannosidase	Q9Y2E5	MAN2B2	OID30306	0.8337	0.7722	0.8775	0.1663	0.1225	0.2278	0.834099	0.310448	0.101087
Di-N-acetylchitobiase	Q01459	CTBS	OID30710	0.8336	0.7767	0.8754	0.1664	0.1246	0.2233	0.83298	0.508951	-0.845599
Clusterin-like protein 1	Q15846	CLUL1	OID20198	0.8332	0.7737	0.8763	0.1668	0.1237	0.2263	0.833391	0.384742	0.286461
Contactin-2	Q02246	CNTN2	OID21426	0.8324	0.7739	0.875	0.1676	0.125	0.2261	0.832397	0.429514	0.211068
Macrophage-capping protein	P40121	CAPG	OID21431	0.8317	0.7753	0.8734	0.1683	0.1266	0.2247	0.832071	0.475082	-2.00203
Acrosomal protein SP-10	P26436	ACRV1	OID30513	0.8293	0.764	0.8749	0.1707	0.1251	0.236	0.830358	0.250284	1.1207
Fibrinogen-like protein 1	Q08830	FGL1	OID30702	0.8267	0.7679	0.8698	0.1733	0.1302	0.2321	0.828349	0.528942	-2.22013
Olfactomedin-4	Q6UX06	OLFM4	OID30665	0.8255	0.7663	0.869	0.1745	0.131	0.2337	0.823021	0.553544	0.124322
Leukocyte cell-derived chemotaxin-2	O14960	LECT2	OID30320	0.8237	0.7627	0.8685	0.1763	0.1315	0.2373	0.822965	0.462333	-0.163686
Sialic acid-binding Ig-like lectin 9	Q9Y336	SIGLEC9	OID21390	0.8204	0.7522	0.8685	0.1796	0.1315	0.2478	0.822248	0.215183	-0.345518
Dynein light chain Tctex-type 1	P63172	DYNLT1	OID30925	0.8185	0.7575	0.8635	0.1815	0.1365	0.2425	0.81438	0.606657	0.63015
Probable serine carboxypeptidase CPVL	Q9H3G5	CPVL	OID21435	0.8153	0.7492	0.8628	0.1847	0.1372	0.2508	0.815847	0.3014	-0.715008
Interleukin-1 receptor-like 1	Q01638	IL1RL1	OID20250	0.815	0.7474	0.8633	0.185	0.1367	0.2526	0.816007	0.226737	0.156054
CD109 antigen	Q6YHK3	CD109	OID21108	0.8129	0.7482	0.8602	0.1871	0.1398	0.2518	0.812832	0.358988	-0.0524483
CD70 antigen	P32970	CD70	OID20599	0.8124	0.7482	0.8595	0.1876	0.1405	0.2518	0.812413	0.406961	-0.185587
Coagulation factor XII	P00748	F12	OID30739	0.8119	0.7469	0.8596	0.1881	0.1404	0.2531	0.811596	0.427738	-0.716609
Complement C1q and tumor necrosis factor-related protein 9A	P0C862	C1QTNF9	OID30620	0.8118	0.7463	0.8597	0.1882	0.1403	0.2537	0.811656	0.420571	-0.208234
C-C motif chemokine 3	P10147	CCL3	OID20610	0.8107	0.7498	0.8566	0.1893	0.1434	0.2502	0.811156	0.453093	3.83817
Interleukin-17 receptor B	Q9NRM6	IL17RB	OID20585	0.8095	0.7442	0.8575	0.1905	0.1425	0.2558	0.809559	0.393269	-0.621369
C-type lectin domain family 4 member K	Q9UJ71	CD207	OID21298	0.8093	0.7401	0.8591	0.1907	0.1409	0.2599	0.810301	0.340331	0.228452
Leukocyte immunoglobulin-like receptor subfamily B member 2	Q8N423	LILRB2	OID20301	0.8088	0.7407	0.8583	0.1912	0.1417	0.2593	0.808465	0.118817	-0.681147
CD5 antigen-like	O43866	CD5L	OID30775	0.8075	0.7368	0.8579	0.1925	0.1421	0.2632	0.808609	0.356792	-0.00266804
Cadherin-15	P55291	CDH15	OID21005	0.8067	0.7378	0.8568	0.1933	0.1432	0.2622	0.807811	0.263777	1.75779
Interleukin-34	Q6ZMJ4	IL34	OID20809	0.8066	0.7408	0.8552	0.1934	0.1448	0.2592	0.806442	0.427652	-1.25179
Versican core protein	P13611	VCAN	OID21026	0.8042	0.735	0.8545	0.1958	0.1455	0.265	0.804693	0.372974	0.105033
Alpha-2-HS-glycoprotein	P02765	AHSG	OID30706	0.8033	0.7304	0.8553	0.1967	0.1447	0.2696	0.805881	0.251806	0.0584162
Ectonucleotide pyrophosphatase/phosphodiesterase family member 7	Q6UWV6	ENPP7	OID20689	0.8028	0.7338	0.8532	0.1972	0.1468	0.2662	0.803164	0.37283	0.110335
Interleukin-7 receptor subunit alpha	P16871	IL7R	OID21136	0.8017	0.7356	0.8508	0.1983	0.1492	0.2644	0.801566	0.440611	-0.266025
Cysteine-rich secretory protein 2	P16562	CRISP2	OID21456	0.8015	0.7357	0.8505	0.1985	0.1495	0.2643	0.801369	0.43259	-0.430896
Cadherin-17	Q12864	CDH17	OID20134	0.8005	0.73	0.8517	0.1995	0.1483	0.27	0.801446	0.342829	0.539425
Cysteine-rich secretory protein 3	P54108	CRISP3	OID30715	0.7988	0.7255	0.8514	0.2012	0.1486	0.2745	0.80077	0.271104	-0.147658
Leucine-rich repeat-containing protein 37A2	A6NM11	LRRC37A2	OID31440	0.7985	0.7334	0.8475	0.2015	0.1525	0.2666	0.794825	0.62019	0.478834
Serine protease inhibitor Kazal-type 2	P20155	SPINK2	OID30627	0.7979	0.7302	0.8481	0.2021	0.1519	0.2698	0.797589	0.436279	0.42926
SPARC-like protein 1	Q14515	SPARCL1	OID20361	0.7975	0.7284	0.8485	0.2025	0.1515	0.2716	0.796919	0.428121	0.200859
Chymotrypsin-C	Q99895	CTRC	OID20752	0.7959	0.7209	0.8496	0.2041	0.1504	0.2791	0.797874	0.250881	-0.0285827
Intercellular adhesion molecule 2	P13598	ICAM2	OID20248	0.795	0.7241	0.8471	0.205	0.1529	0.2759	0.795477	0.356247	-0.315865
Serpin A12	Q8IW75	SERPINA12	OID20219	0.7931	0.72	0.8463	0.2069	0.1537	0.28	0.795133	0.244676	1.68273
Protein kinase C-binding protein NELL1	Q92832	NELL1	OID21494	0.793	0.7217	0.8455	0.207	0.1545	0.2783	0.789384	0.494926	-0.441607
C-C motif chemokine 4	P13236	CCL4	OID20695	0.7928	0.7059	0.8515	0.2072	0.1485	0.2941	0.799017	0.157682	3.07605
SLAM family member 8	Q9P0V8	SLAMF8	OID21214	0.7926	0.7175	0.8466	0.2074	0.1534	0.2825	0.793374	0.374182	-0.730402
Epiplakin	P58107	EPPK1	OID30250	0.7924	0.7226	0.8442	0.2076	0.1558	0.2774	0.791768	0.442276	0.473865
Adhesion G protein-coupled receptor E1	Q14246	ADGRE1	OID31483	0.7909	0.7135	0.8461	0.2091	0.1539	0.2865	0.793973	0.273945	0.292198
Killer cell immunoglobulin-like receptor 2DL2	P43627	KIR2DL2	OID31431	0.7893	0.7079	0.8464	0.2107	0.1536	0.2921	0.795219	0.22636	-0.248454
Sialic acid-binding Ig-like lectin 6	O43699	SIGLEC6	OID21394	0.7887	0.717	0.8416	0.2113	0.1584	0.283	0.788297	0.412851	-0.644948
Cell growth regulator with EF hand domain protein 1	Q99674	CGREF1	OID20152	0.7887	0.7138	0.8431	0.2113	0.1569	0.2862	0.789843	0.341519	-0.132163
V-set and transmembrane domain-containing protein 1	Q6UX27	VSTM1	OID20851	0.7877	0.7104	0.8437	0.2123	0.1563	0.2896	0.790884	0.261807	0.174501
Transmembrane glycoprotein NMB	Q14956	GPNMB	OID20173	0.7863	0.7094	0.8421	0.2137	0.1579	0.2906	0.788419	0.316754	0.216368
Tenascin-N	Q9UQP3	TNN	OID30412	0.7846	0.7049	0.8416	0.2154	0.1584	0.2951	0.788362	0.262295	0.345823
Alpha-fetoprotein	P02771	AFP	OID20978	0.7843	0.7044	0.8414	0.2157	0.1586	0.2956	0.786699	0.329661	-0.0345173
N-acetylmuramoyl-L-alanine amidase	Q96PD5	PGLYRP2	OID30742	0.7839	0.7054	0.8406	0.2161	0.1594	0.2946	0.786895	0.293952	-0.668203
Adhesion G protein-coupled receptor B3	O60242	ADGRB3	OID20974	0.7827	0.7048	0.8392	0.2173	0.1608	0.2952	0.784142	0.34518	-0.0936095
Hemicentin-2	Q8NDA2	HMCN2	OID30592	0.7824	0.7055	0.8384	0.2176	0.1616	0.2945	0.783525	0.33911	-0.30112
Epididymal secretory protein E3-beta	P56851	EDDM3B	OID31365	0.7816	0.7009	0.8392	0.2184	0.1608	0.2991	0.781506	0.392031	0.420665
Glycodelin	P09466	PAEP	OID20925	0.7814	0.7056	0.837	0.2186	0.163	0.2944	0.782516	0.280723	1.42626
Vascular non-inflammatory molecule 2	O95498	VNN2	OID21310	0.7803	0.7002	0.838	0.2197	0.162	0.2998	0.782686	0.314875	-0.278266
Inactive ribonuclease-like protein 10	Q5GAN6	RNASE10	OID30238	0.7802	0.704	0.8363	0.2198	0.1637	0.296	0.780517	0.381399	0.029129
Insulin-like growth factor-binding protein 3	P17936	IGFBP3	OID20398	0.7791	0.6935	0.8394	0.2209	0.1606	0.3065	0.786738	0.160983	-1.33228
Carbonic anhydrase 6	P23280	CA6	OID21096	0.7787	0.7034	0.8344	0.2213	0.1656	0.2966	0.778573	0.392741	0.0850191
Prokineticin-1	P58294	PROK1	OID20543	0.7786	0.6987	0.8366	0.2214	0.1634	0.3013	0.781211	0.292286	0.179478
Leukocyte immunoglobulin-like receptor subfamily B member 1	Q8NHL6	LILRB1	OID20323	0.7784	0.7023	0.8347	0.2216	0.1653	0.2977	0.779519	0.337648	-0.186096
Kallikrein-4	Q9Y5K2	KLK4	OID21391	0.7761	0.6862	0.8384	0.2239	0.1616	0.3138	0.786005	0.165428	0.632714
Vascular endothelial growth factor receptor 2	P35968	KDR	OID21497	0.7759	0.7028	0.8306	0.2241	0.1694	0.2972	0.774461	0.472095	-0.476553
Lymphocyte antigen 75	O60449	LY75	OID20580	0.7744	0.6994	0.8306	0.2256	0.1694	0.3006	0.774301	0.391384	-0.567032
Hematopoietic prostaglandin D synthase	O60760	HPGDS	OID21266	0.7744	0.6892	0.8349	0.2256	0.1651	0.3108	0.780098	0.269996	1.61302
N-sulphoglucosamine sulphohydrolase	P51688	SGSH	OID30341	0.773	0.6931	0.8313	0.227	0.1687	0.3069	0.774081	0.355047	0.279474
Cystatin-D	P28325	CST5	OID20995	0.7725	0.6988	0.8281	0.2275	0.1719	0.3012	0.772281	0.407466	0.36364
CD276 antigen	Q5ZPR3	CD276	OID20680	0.7723	0.6991	0.8277	0.2277	0.1723	0.3009	0.77213	0.334782	-1.80123
CD209 antigen	Q9NNX6	CD209	OID20262	0.7722	0.6958	0.8292	0.2278	0.1708	0.3042	0.772778	0.358841	-0.146947
Cytokine-like protein 1	Q9NRR1	CYTL1	OID30374	0.7722	0.6993	0.8274	0.2278	0.1726	0.3007	0.771258	0.469828	-0.751232
Osteoclast-associated immunoglobulin-like receptor	Q8IYS5	OSCAR	OID20776	0.7717	0.6886	0.8319	0.2283	0.1681	0.3114	0.777219	0.128396	0.286088
Transmembrane protease serine 5	Q9H3S3	TMPRSS5	OID20947	0.7713	0.6917	0.83	0.2287	0.17	0.3083	0.773317	0.303963	0.180646
Tenascin-X	P22105	TNXB	OID21107	0.7712	0.6902	0.8302	0.2288	0.1698	0.3098	0.773915	0.164135	1.07323
Leukocyte-associated immunoglobulin-like receptor 1	Q6GTX8	LAIR1	OID20737	0.7711	0.692	0.8293	0.2289	0.1707	0.308	0.770335	0.40684	0.256683
Promotilin	P12872	MLN	OID20541	0.7702	0.6857	0.8316	0.2298	0.1684	0.3143	0.778401	0.0987558	-0.208346
HEPACAM family member 2	A8MVW5	HEPACAM2	OID31151	0.7693	0.6849	0.8304	0.2307	0.1696	0.3151	0.774242	0.21122	0.264187
Complement receptor type 2	P20023	CR2	OID20393	0.7692	0.6893	0.8283	0.2308	0.1717	0.3107	0.77018	0.357467	0.146899
Sushi domain-containing protein 2	Q9UGT4	SUSD2	OID21098	0.7688	0.6919	0.8263	0.2312	0.1737	0.3081	0.76926	0.320933	0.27892
Proactivator polypeptide-like 1	Q6NUJ1	PSAPL1	OID31473	0.7687	0.6934	0.8253	0.2313	0.1747	0.3066	0.762187	0.543733	-0.171807
C-type lectin domain family 10 member A	Q8IUN9	CLEC10A	OID20928	0.7681	0.686	0.828	0.2319	0.172	0.314	0.770391	0.313269	-0.229842
Transcobalamin-1	P20061	TCN1	OID30687	0.7663	0.674	0.831	0.2337	0.169	0.326	0.777853	0.0244287	-0.0496856
Fatty acid-binding protein 9	Q0Z7S8	FABP9	OID20501	0.7663	0.687	0.8251	0.2337	0.1749	0.313	0.766778	0.365955	0.224145
Leukocyte immunoglobulin-like receptor subfamily B member 4	Q8NHJ6	LILRB4	OID20429	0.7658	0.6788	0.8285	0.2342	0.1715	0.3212	0.77312	0.24027	0.245743
Killer cell immunoglobulin-like receptor 2DL3	P43628	KIR2DL3	OID21196	0.7643	0.6789	0.8262	0.2357	0.1738	0.3211	0.768143	0.302468	0.0336306
Contactin-5	O94779	CNTN5	OID21006	0.7632	0.6745	0.8266	0.2368	0.1734	0.3255	0.769216	0.257953	0.0781341
Fms-related tyrosine kinase 3 ligand	P49771	FLT3LG	OID20661	0.7632	0.6811	0.8238	0.2368	0.1762	0.3189	0.766296	0.172506	0.200052
Tumor necrosis factor receptor superfamily member 27	Q9HAV5	EDA2R	OID21451	0.7629	0.6802	0.8237	0.2371	0.1763	0.3198	0.761825	0.407624	0.346529
Low-density lipoprotein receptor-related protein 11	Q86VZ4	LRP11	OID20185	0.7624	0.6649	0.8294	0.2376	0.1706	0.3351	0.774352	0.200122	-2.11948
Kallikrein-15	Q9H2R5	KLK15	OID31427	0.7624	0.6852	0.8205	0.2376	0.1795	0.3148	0.758725	0.520434	0.162265
Melanoma-derived growth regulatory protein	Q16674	MIA	OID21531	0.7612	0.6856	0.8187	0.2388	0.1813	0.3144	0.755079	0.553066	0.528899
Cadherin-related family member 5	Q9HBB8	CDHR5	OID20193	0.7603	0.6779	0.8215	0.2397	0.1785	0.3221	0.763986	0.254791	-0.723282
Interleukin-12 subunit beta	P29460	IL12B	OID20666	0.7599	0.6816	0.8189	0.2401	0.1811	0.3184	0.758622	0.452134	-0.186307
Corneodesmosin	Q15517	CDSN	OID20667	0.7592	0.6813	0.818	0.2408	0.182	0.3187	0.754756	0.497519	-0.349209
Dipeptidyl peptidase 2	Q9UHL4	DPP7	OID20142	0.7592	0.6742	0.8211	0.2408	0.1789	0.3258	0.752665	0.454129	-1.36647
T-cell differentiation antigen CD6	P30203	CD6	OID20649	0.7591	0.67	0.8233	0.2409	0.1767	0.33	0.766773	0.164053	-0.0321559
Chymotrypsin-like elastase family member 3A	P09093	CELA3A	OID20298	0.756	0.6708	0.8187	0.244	0.1813	0.3292	0.758252	0.305483	0.103482
Pulmonary surfactant-associated protein D	P35247	SFTPD	OID20214	0.7556	0.6751	0.8161	0.2444	0.1839	0.3249	0.75632	0.345429	-0.0180121
C-type lectin domain family 4 member M	Q9H2X3	CLEC4M	OID30405	0.7549	0.6694	0.8182	0.2451	0.1818	0.3306	0.759033	0.276979	-0.126053
Multiple epidermal growth factor-like domains protein 10	Q96KG7	MEGF10	OID20746	0.7546	0.6733	0.8158	0.2454	0.1842	0.3267	0.754234	0.389069	-0.152727
Programmed cell death protein 6	O75340	PDCD6	OID20163	0.7541	0.6649	0.8186	0.2459	0.1814	0.3351	0.756017	0.345264	-2.23718
Carboxypeptidase Q	Q9Y646	CPQ	OID30406	0.7541	0.67	0.8163	0.2459	0.1837	0.33	0.755552	0.321389	-0.0390692
Dipeptidyl peptidase 1	P53634	CTSC	OID20679	0.7537	0.6672	0.8175	0.2463	0.1825	0.3328	0.757157	0.303382	0.616489
Fc receptor-like protein 2	Q96LA5	FCRL2	OID20639	0.7536	0.6668	0.8173	0.2464	0.1827	0.3332	0.758601	0.141518	0.0607811
Fibroblast growth factor-binding protein 2	Q9BYJ0	FGFBP2	OID30395	0.7532	0.6715	0.8144	0.2468	0.1856	0.3285	0.749858	0.445738	0.138714
Gamma-synuclein	O76070	SNCG	OID20971	0.752	0.667	0.8146	0.248	0.1854	0.333	0.74598	0.46611	0.0173404
Nucleoside diphosphate kinase 3	Q13232	NME3	OID20789	0.7513	0.6422	0.8243	0.2487	0.1757	0.3578	0.770798	0.145415	3.20785
Vitelline membrane outer layer protein 1 homolog	Q7Z5L0	VMO1	OID21381	0.7513	0.6661	0.8146	0.2487	0.1854	0.3339	0.753419	0.307012	-0.680876
Sialic acid-binding Ig-like lectin 10	Q96LC7	SIGLEC10	OID20537	0.7507	0.6507	0.8206	0.2493	0.1794	0.3493	0.765404	0.119577	0.125199
Kell blood group glycoprotein	P23276	KEL	OID20881	0.7503	0.6586	0.8164	0.2497	0.1836	0.3414	0.75557	0.279503	0.391775
Neural cell adhesion molecule L1-like protein	O00533	CHL1	OID20366	0.7495	0.6703	0.8098	0.2505	0.1902	0.3297	0.741813	0.544493	0.655822
Cell surface glycoprotein CD200 receptor 1	Q8TD46	CD200R1	OID20595	0.7495	0.663	0.8132	0.2505	0.1868	0.337	0.746954	0.416182	0.212469
SLAM family member 7	Q9NQ25	SLAMF7	OID20602	0.7489	0.6728	0.8078	0.2511	0.1922	0.3272	0.745874	0.570233	1.16605
Apolipoprotein E	P02649	APOE	OID30727	0.7488	0.6534	0.8167	0.2512	0.1833	0.3466	0.756157	0.267347	-0.471512
Epithelial cell adhesion molecule	P16422	EPCAM	OID20743	0.7484	0.6638	0.8116	0.2516	0.1884	0.3362	0.75009	0.319896	0.221189
Kallikrein-14	Q9P0G3	KLK14	OID21407	0.748	0.6688	0.8085	0.252	0.1915	0.3312	0.747046	0.450543	0.16353
Leucine-rich repeat transmembrane protein FLRT2	O43155	FLRT2	OID20946	0.7478	0.6622	0.8117	0.2522	0.1883	0.3378	0.747863	0.372224	-0.431138
Fc receptor-like protein 3	Q96P31	FCRL3	OID20443	0.7476	0.6571	0.8139	0.2524	0.1861	0.3429	0.754936	0.183913	0.0746067
Tumor-associated calcium signal transducer 2	P09758	TACSTD2	OID21447	0.7473	0.6628	0.8104	0.2527	0.1896	0.3372	0.747718	0.359811	0.153575
T-lymphocyte surface antigen Ly-9	Q9HBG7	LY9	OID20670	0.7469	0.6549	0.8138	0.2531	0.1862	0.3451	0.748929	0.347132	0.0432188
Tenascin-R	Q92752	TNR	OID20957	0.7464	0.6552	0.8132	0.2536	0.1868	0.3448	0.753406	0.169885	-0.22773
Serum paraoxonase/arylesterase 2	Q15165	PON2	OID20088	0.7459	0.6641	0.8079	0.2541	0.1921	0.3359	0.74444	0.424582	-0.271216
Pregnancy zone protein	P20742	PZP	OID30730	0.7453	0.6661	0.806	0.2547	0.194	0.3339	0.742052	0.524397	0.211836
Tyrosine-protein kinase receptor TYRO3	Q06418	TYRO3	OID20161	0.7451	0.6596	0.8087	0.2549	0.1913	0.3404	0.743785	0.39855	-0.0272574
3-galactosyl-N-acetylglucosaminide 4-alpha-L-fucosyltransferase FUT3_4-galactosyl-N-acetylglucosaminide 3-alpha-L-fucosyltransferase FUT5	P21217_Q11128	FUT3_FUT5	OID21013	0.7449	0.653	0.8119	0.2551	0.1881	0.347	0.75226	0.226577	-0.0890996
Protein delta homolog 1	P80370	DLK1	OID20295	0.7445	0.6536	0.8114	0.2555	0.1886	0.3464	0.752289	0.0856762	-0.00936863
Hepatitis A virus cellular receptor 1	Q96D42	HAVCR1	OID21422	0.7438	0.6469	0.8133	0.2562	0.1867	0.3531	0.75599	0.148391	0.628706
Cartilage acidic protein 1	Q9NQ79	CRTAC1	OID20279	0.7427	0.6534	0.809	0.2573	0.191	0.3466	0.747692	0.255769	-0.253058
Leucine-rich repeat neuronal protein 1	Q6UXK5	LRRN1	OID20438	0.7425	0.6558	0.8071	0.2575	0.1929	0.3442	0.740885	0.404008	-0.199292
Ly6/PLAUR domain-containing protein 3	O95274	LYPD3	OID21530	0.7414	0.6484	0.8094	0.2586	0.1906	0.3516	0.748551	0.256958	0.114898
Vitamin D-binding protein	P02774	GC	OID30780	0.7412	0.6588	0.804	0.2588	0.196	0.3412	0.73987	0.433203	0.572573
Colipase	P04118	CLPS	OID21156	0.7399	0.6553	0.8039	0.2601	0.1961	0.3447	0.73827	0.415092	-0.0123787
Membrane primary amine oxidase	Q16853	AOC3	OID20389	0.7397	0.6564	0.8026	0.2603	0.1974	0.3436	0.735798	0.487652	-0.176324
Tenascin	P24821	TNC	OID20359	0.7384	0.6585	0.7999	0.2616	0.2001	0.3415	0.732504	0.591805	-0.0655633
P-selectin glycoprotein ligand 1	Q14242	SELPLG	OID20560	0.7379	0.6291	0.8129	0.2621	0.1871	0.3709	0.757318	0.0285967	-1.18033
Cell surface A33 antigen	Q99795	GPA33	OID21376	0.7371	0.6511	0.8021	0.2629	0.1979	0.3489	0.738384	0.321453	-0.125574
Meprin A subunit alpha	Q16819	MEP1A	OID31459	0.7366	0.6432	0.805	0.2634	0.195	0.3568	0.742444	0.250714	0.370988
Carboxypeptidase A4	Q9UI42	CPA4	OID30606	0.7363	0.6442	0.8044	0.2637	0.1956	0.3558	0.741529	0.258868	-0.149209
Interleukin-10 receptor subunit beta	Q08334	IL10RB	OID20696	0.7348	0.6442	0.8022	0.2652	0.1978	0.3558	0.739136	0.252818	-0.0244348
Adhesion G-protein coupled receptor G2	Q8IZP9	ADGRG2	OID20189	0.7337	0.6469	0.7995	0.2663	0.2005	0.3531	0.733634	0.370095	-0.173897
WAP, Kazal, immunoglobulin, Kunitz and NTR domain-containing protein 2	Q8TEU8	WFIKKN2	OID20785	0.7335	0.6502	0.7971	0.2665	0.2029	0.3498	0.72482	0.544388	0.14233
Peptidase inhibitor 16	Q6UXB8	PI16	OID30676	0.7307	0.6358	0.8008	0.2693	0.1992	0.3642	0.737183	0.248903	-0.379325
Layilin	Q6UX15	LAYN	OID20970	0.7298	0.6266	0.8038	0.2702	0.1962	0.3734	0.743514	0.0965772	0.699209
Leukocyte immunoglobulin-like receptor subfamily A member 2	Q8N149	LILRA2	OID21152	0.7298	0.6393	0.7978	0.2702	0.2022	0.3607	0.723808	0.437221	-0.500759
CMRF35-like molecule 9	Q6UXG3	CD300LG	OID21130	0.7292	0.6397	0.7969	0.2708	0.2031	0.3603	0.728801	0.372698	0.0202216
Receptor tyrosine-protein kinase erbB-2	P04626	ERBB2	OID21520	0.729	0.6254	0.8013	0.271	0.1987	0.3746	0.729059	0.385923	2.94212
T-cell surface glycoprotein CD1c	P29017	CD1C	OID21483	0.729	0.6431	0.7946	0.271	0.2054	0.3569	0.723931	0.459402	-0.277869
HLA class I histocompatibility antigen, A alpha chain	P04439	HLA-A	OID31048	0.7282	0.6392	0.7955	0.2718	0.2045	0.3608	0.722647	0.445633	0.359517
Inactive pancreatic lipase-related protein 1	P54315	PNLIPRP1	OID31122	0.7257	0.6252	0.7988	0.2743	0.2012	0.3748	0.736387	0.163063	0.0492254
Allergin-1	Q7Z6M3	MILR1	OID20482	0.7234	0.6346	0.7913	0.2766	0.2087	0.3654	0.72322	0.365557	-0.0255025
17-beta-hydroxysteroid dehydrogenase 14	Q9BPX1	HSD17B14	OID31098	0.7234	0.6283	0.7939	0.2766	0.2061	0.3717	0.728847	0.251454	-0.0315281
Left-right determination factor 2	O00292	LEFTY2	OID21454	0.7229	0.6245	0.7956	0.2771	0.2044	0.3755	0.7302	0.251681	-0.115525
Serine protease inhibitor Kazal-type 5	Q9NQ38	SPINK5	OID21148	0.7224	0.6347	0.7898	0.2776	0.2102	0.3653	0.719871	0.430151	0.0237422
Galanin peptides	P22466	GAL	OID20727	0.7221	0.631	0.7908	0.2779	0.2092	0.369	0.718444	0.418529	0.262365
Dickkopf-related protein 3	Q9UBP4	DKK3	OID20264	0.722	0.6364	0.788	0.278	0.212	0.3636	0.72203	0.351629	-0.0406313
Complement C1q-like protein 2	Q7Z5L3	C1QL2	OID30515	0.7218	0.6312	0.7904	0.2782	0.2096	0.3688	0.724394	0.272498	0.195813
Beta-crystallin B2	P43320	CRYBB2	OID31081	0.7203	0.618	0.7951	0.2797	0.2049	0.382	0.735582	-0.0889843	3.64477
Sphingomyelin phosphodiesterase	P17405	SMPD1	OID21028	0.7187	0.6178	0.7926	0.2813	0.2074	0.3822	0.730289	0.143412	0.765191
Cystatin-F	O76096	CST7	OID20704	0.7184	0.6269	0.7876	0.2816	0.2124	0.3731	0.709575	0.472478	1.56881
Beta-microseminoprotein	P08118	MSMB	OID20275	0.718	0.6281	0.7868	0.282	0.2132	0.3719	0.716666	0.392018	-0.509344
Corticoliberin	P06850	CRH	OID21257	0.7174	0.6254	0.7872	0.2826	0.2128	0.3746	0.718218	0.340467	0.170969
Appetite-regulating hormone	Q9UBU3	GHRL	OID20175	0.7163	0.6245	0.7861	0.2837	0.2139	0.3755	0.714395	0.389333	-0.246466
C-C motif chemokine 21	O00585	CCL21	OID20686	0.7154	0.5738	0.8052	0.2846	0.1948	0.4262	0.753813	0.0874137	4.27158
Carboxypeptidase A1	P15085	CPA1	OID20280	0.7153	0.613	0.7907	0.2847	0.2093	0.387	0.72715	0.170306	0.295193
UL16-binding protein 2	Q9BZM5	ULBP2	OID20919	0.7132	0.6108	0.7886	0.2868	0.2114	0.3892	0.721309	0.259018	1.03329
C-C motif chemokine 18	P55774	CCL18	OID20395	0.7131	0.6114	0.788	0.2869	0.212	0.3886	0.718333	0.296682	0.235897
Lipopolysaccharide-binding protein	P18428	LBP	OID20355	0.7129	0.6231	0.7821	0.2871	0.2179	0.3769	0.71141	0.403641	-0.381128
E-selectin	P16581	SELE	OID20290	0.7126	0.6082	0.7889	0.2874	0.2111	0.3918	0.724274	0.175325	0.144746
Chymotrypsinogen B	P17538	CTRB1	OID21150	0.712	0.6151	0.7849	0.288	0.2151	0.3849	0.714507	0.306375	-0.0539103
Intercellular adhesion molecule 4	Q14773	ICAM4	OID20578	0.7114	0.6199	0.7818	0.2886	0.2182	0.3801	0.712665	0.322518	-0.159984
Secretogranin-3	Q8WXD2	SCG3	OID20728	0.7111	0.6139	0.784	0.2889	0.216	0.3861	0.717783	0.149931	-0.206907
Alpha-L-iduronidase	P35475	IDUA	OID21468	0.7107	0.6146	0.7833	0.2893	0.2167	0.3854	0.714324	0.26134	-0.0859916
Neural cell adhesion molecule L1	P32004	L1CAM	OID21484	0.7097	0.6129	0.7829	0.2903	0.2171	0.3871	0.708292	0.373099	-0.363086
Sialic acid-binding Ig-like lectin 8	Q9NYZ4	SIGLEC8	OID30261	0.7088	0.6123	0.7819	0.2912	0.2181	0.3877	0.709995	0.337632	0.251615
Tumor necrosis factor receptor superfamily member 10A	O00220	TNFRSF10A	OID20967	0.7082	0.6096	0.7826	0.2918	0.2174	0.3904	0.714855	0.252107	0.0925564
Tumor necrosis factor ligand superfamily member 10	P50591	TNFSF10	OID20611	0.708	0.617	0.7781	0.292	0.2219	0.383	0.69149	0.537761	1.17422
Neurocan core protein	O14594	NCAN	OID21055	0.7079	0.6082	0.7828	0.2921	0.2172	0.3918	0.714733	0.243433	0.0103406
Mth938 domain-containing protein	Q9H7C9	AAMDC	OID30236	0.7076	0.6108	0.7807	0.2924	0.2193	0.3892	0.709331	0.325897	-0.525825
Phospholipid transfer protein	P55058	PLTP	OID20238	0.7073	0.614	0.7785	0.2927	0.2215	0.386	0.706178	0.379885	-0.23512
Thioredoxin domain-containing protein 15	Q96J42	TXNDC15	OID21495	0.7062	0.6112	0.7788	0.2938	0.2212	0.3888	0.705552	0.363448	0.140009
T-cell immunoglobulin and mucin domain-containing protein 4	Q96H15	TIMD4	OID20375	0.7039	0.6061	0.7784	0.2961	0.2216	0.3939	0.709436	0.23775	0.0566465
Tissue factor	P13726	F3	OID21440	0.7038	0.6068	0.7774	0.2962	0.2226	0.3932	0.704293	0.344829	0.334147
Pancreatic triacylglycerol lipase	P16233	PNLIP	OID30693	0.7036	0.6042	0.7784	0.2964	0.2216	0.3958	0.706163	0.316026	0.217572
Coxsackievirus and adenovirus receptor	P78310	CXADR	OID20561	0.7022	0.6079	0.7746	0.2978	0.2254	0.3921	0.701084	0.372417	0.867351
Laminin subunit beta-1	P07942	LAMB1	OID30280	0.7013	0.6015	0.7765	0.2987	0.2235	0.3985	0.704608	0.303474	-0.316876
Leukocyte immunoglobulin-like receptor subfamily A member 5	A6NI73	LILRA5	OID20209	0.6999	0.6052	0.7725	0.3001	0.2275	0.3948	0.696073	0.410412	-0.0365505
Serpin B8	P50452	SERPINB8	OID20630	0.6989	0.6029	0.7727	0.3011	0.2273	0.3971	0.695328	0.392354	0.596002
Integrin alpha-M	P11215	ITGAM	OID21071	0.6981	0.5989	0.7732	0.3019	0.2268	0.4011	0.696318	0.371344	0.0332601
Serum paraoxonase/lactonase 3	Q15166	PON3	OID20777	0.6978	0.6057	0.7691	0.3022	0.2309	0.3943	0.681571	0.533889	-1.2888
Pancreatic secretory granule membrane major glycoprotein GP2	P55259	GP2	OID20090	0.6973	0.5973	0.7726	0.3027	0.2274	0.4027	0.693917	0.385186	0.462785
Stromelysin-1	P08254	MMP3	OID21083	0.6971	0.5951	0.774	0.3029	0.226	0.4049	0.695754	0.36132	0.355435
Brorin	Q2TAL6	VWC2	OID20936	0.6969	0.6003	0.771	0.3031	0.229	0.3997	0.696029	0.364394	-0.0457835
Inhibin beta C chain	P55103	INHBC	OID21093	0.6968	0.6047	0.7685	0.3032	0.2315	0.3953	0.696432	0.360721	-1.32698
Ganglioside GM2 activator	P17900	GM2A	OID30413	0.6964	0.597	0.7717	0.3036	0.2283	0.403	0.693163	0.39244	0.408904
C-type lectin domain family 4 member D	Q8WXI8	CLEC4D	OID20609	0.6963	0.6005	0.7703	0.3037	0.2297	0.3995	0.694834	0.375686	0.0210306
Intercellular adhesion molecule 5	Q9UMF0	ICAM5	OID20145	0.6961	0.6	0.7702	0.3039	0.2298	0.4	0.697678	0.310596	-0.277958
Protein LEG1 homolog	Q6P5S2	LEG1	OID30608	0.6957	0.6	0.7696	0.3043	0.2304	0.4	0.696971	0.315061	0.417485
Cochlin	O43405	COCH	OID30305	0.6945	0.5906	0.7723	0.3055	0.2277	0.4094	0.701131	0.236888	1.75542
Tetraspanin-8	P19075	TSPAN8	OID31470	0.6945	0.5928	0.771	0.3055	0.229	0.4072	0.69973	0.257266	-0.0109985
Beta-klotho	Q86Z14	KLB	OID20888	0.6944	0.5836	0.7757	0.3056	0.2243	0.4164	0.706265	0.233825	0.12727
C-C motif chemokine 8	P80075	CCL8	OID21466	0.6941	0.6029	0.7654	0.3059	0.2346	0.3971	0.689825	0.479007	-0.307155
Poly(U)-specific endoribonuclease	P21128	ENDOU	OID31498	0.694	0.5998	0.767	0.306	0.233	0.4002	0.693598	0.359631	0.354561
Contactin-4	Q8IWV2	CNTN4	OID21117	0.6936	0.5948	0.7686	0.3064	0.2314	0.4052	0.688304	0.4147	-0.13415
Protein FAM3B	P58499	FAM3B	OID21372	0.6932	0.5816	0.7749	0.3068	0.2251	0.4184	0.708111	0.194138	-0.0603998
Calcitonin	P01258	CALCA	OID20983	0.693	0.5851	0.7733	0.307	0.2267	0.4149	0.705966	0.16978	0.577196
Matrix extracellular phosphoglycoprotein	Q9NQ76	MEPE	OID20753	0.6928	0.5876	0.7719	0.3072	0.2281	0.4124	0.704434	0.154417	-0.321281
Adenosine deaminase 2	Q9NZK5	ADA2	OID20394	0.6926	0.5811	0.7743	0.3074	0.2257	0.4189	0.701025	0.265689	0.504559
Matrix remodeling-associated protein 8	Q9BRK3	MXRA8	OID30583	0.6917	0.5859	0.7711	0.3083	0.2289	0.4141	0.696844	0.298248	-0.260696
Serine protease 27	Q9BQR3	PRSS27	OID20212	0.6911	0.5949	0.7656	0.3089	0.2344	0.4051	0.689232	0.38249	0.428598
Glutaminyl-peptide cyclotransferase	Q16769	QPCT	OID20320	0.6909	0.5874	0.7694	0.3091	0.2306	0.4126	0.6996	0.187166	-0.0171707
RGM domain family member B	Q6NW40	RGMB	OID21045	0.6893	0.5925	0.764	0.3107	0.236	0.4075	0.684971	0.411603	-0.206201
Mimecan	P20774	OGN	OID21123	0.689	0.5824	0.7687	0.311	0.2313	0.4176	0.693356	0.296203	0.0562964
C-C motif chemokine 25	O15444	CCL25	OID20674	0.6889	0.5871	0.7658	0.3111	0.2342	0.4129	0.689742	0.331942	0.0791309
Dipeptidase 1	P16444	DPEP1	OID20897	0.6889	0.5882	0.7657	0.3111	0.2343	0.4118	0.692959	0.275623	-0.02911
Complement C2	P06681	C2	OID20410	0.6886	0.5874	0.766	0.3114	0.234	0.4126	0.6976	0.15577	-1.9256
Tectonic-3	Q6NUS6	TCTN3	OID30326	0.6884	0.5795	0.7699	0.3116	0.2301	0.4205	0.705017	0.106901	0.252483
Cathepsin B	P07858	CTSB	OID20276	0.6882	0.5853	0.7664	0.3118	0.2336	0.4147	0.690325	0.312545	0.354438
Interleukin-12	P29459_P29460	IL12A_IL12B	OID21327	0.688	0.5909	0.763	0.312	0.237	0.4091	0.685723	0.39786	-0.0261311
Receptor-type tyrosine-protein phosphatase beta	P23467	PTPRB	OID30324	0.6879	0.5789	0.769	0.3121	0.231	0.4211	0.695475	0.262346	0.309176
Periostin	Q15063	POSTN	OID30410	0.6879	0.5793	0.7688	0.3121	0.2312	0.4207	0.698053	0.241341	0.523609
Chymotrypsin-like elastase family member 2A	P08217	CELA2A	OID30411	0.6878	0.5837	0.7668	0.3122	0.2332	0.4163	0.696637	0.182436	-0.319995
Gamma-glutamyl hydrolase	Q92820	GGH	OID20416	0.6872	0.5898	0.7622	0.3128	0.2378	0.4102	0.681041	0.429072	0.135029
Complement component C7	P10643	C7	OID30766	0.6867	0.5758	0.7687	0.3133	0.2313	0.4242	0.69712	0.219089	-0.273071
Cadherin-5	P33151	CDH5	OID20243	0.6865	0.5902	0.7612	0.3135	0.2388	0.4098	0.683307	0.412455	0.198934
C-C motif chemokine 16	O15467	CCL16	OID20334	0.6863	0.5675	0.7729	0.3137	0.2271	0.4325	0.713114	0.0624542	-0.378179
Advanced glycosylation end product-specific receptor	Q15109	AGER	OID20756	0.6863	0.5858	0.7632	0.3137	0.2368	0.4142	0.682258	0.40033	0.309612
Disintegrin and metalloproteinase domain-containing protein 15	Q13444	ADAM15	OID20109	0.6858	0.5849	0.7633	0.3142	0.2367	0.4151	0.686011	0.339371	-0.30842
Alpha-amylase 1A_Alpha-amylase 1B_Alpha-amylase 1C	P0DUB6_P0DTE7_P0DTE8	AMY1A_AMY1B_AMY1C	OID30707	0.6857	0.5816	0.7643	0.3143	0.2357	0.4184	0.689507	0.284419	0.216054
Protocadherin-17	O14917	PCDH17	OID20132	0.6851	0.5877	0.7606	0.3149	0.2394	0.4123	0.676673	0.445295	-0.146366
Granulysin	P22749	GNLY	OID21132	0.6843	0.592	0.7571	0.3157	0.2429	0.408	0.682402	0.429937	-0.0155228
Neuronal pentraxin receptor	O95502	NPTXR	OID20191	0.6832	0.5836	0.7602	0.3168	0.2398	0.4164	0.688857	0.202926	0.783173
Lactadherin	Q08431	MFGE8	OID21134	0.6831	0.5799	0.7619	0.3169	0.2381	0.4201	0.687091	0.289328	0.226636
Chymotrypsin-like protease CTRL-1	P40313	CTRL	OID31157	0.6827	0.574	0.7645	0.3173	0.2355	0.426	0.691697	0.219201	-0.0537439
Galectin-3-binding protein	Q08380	LGALS3BP	OID30765	0.6823	0.5534	0.7734	0.3177	0.2266	0.4466	0.708802	0.159461	0.833769
Leucine-rich repeats and immunoglobulin-like domains protein 1	Q96JA1	LRIG1	OID21429	0.682	0.5733	0.7638	0.318	0.2362	0.4267	0.694452	0.184483	-0.491568
Intercellular adhesion molecule 3	P32942	ICAM3	OID20277	0.6818	0.5734	0.7633	0.3182	0.2367	0.4266	0.688098	0.279063	-0.120518
Myomesin-3	Q5VTT5	MYOM3	OID30633	0.6818	0.581	0.7592	0.3182	0.2408	0.419	0.676072	0.414255	0.455138
N-acylethanolamine-hydrolyzing acid amidase	Q02083	NAAA	OID20931	0.6817	0.5835	0.7579	0.3183	0.2421	0.4165	0.68258	0.3199	0.511885
Tumor necrosis factor ligand superfamily member 6	P48023	FASLG	OID20665	0.6815	0.5756	0.7619	0.3185	0.2381	0.4244	0.690948	0.199683	0.0383072
Trypsin-2	P07478	PRSS2	OID20364	0.6811	0.5667	0.7663	0.3189	0.2337	0.4333	0.702086	0.119358	0.534608
Desmoglein-3	P32926	DSG3	OID21460	0.6809	0.5745	0.7619	0.3191	0.2381	0.4255	0.69224	0.179584	-0.021456
Phospholipase A2 group XV	Q8NCC3	PLA2G15	OID21473	0.68	0.5726	0.7612	0.32	0.2388	0.4274	0.687343	0.243846	0.526592
Asialoglycoprotein receptor 2	P07307	ASGR2	OID30679	0.6798	0.558	0.7675	0.3202	0.2325	0.442	0.696873	0.221308	1.68417
Interleukin-18 receptor 1	Q13478	IL18R1	OID20652	0.6798	0.5645	0.7655	0.3202	0.2345	0.4355	0.698763	0.162321	0.224992
CMRF35-like molecule 8	Q9UGN4	CD300A	OID30576	0.6798	0.5663	0.7643	0.3202	0.2357	0.4337	0.694442	0.146218	-0.181335
Carbonic anhydrase 3	P07451	CA3	OID20271	0.6797	0.5756	0.7591	0.3203	0.2409	0.4244	0.677535	0.367396	0.790411
Alpha-amylase 2B	P19961	AMY2B	OID20340	0.6792	0.5783	0.7572	0.3208	0.2428	0.4217	0.679486	0.333741	0.0301747
Neutrophil gelatinase-associated lipocalin	P80188	LCN2	OID20392	0.6786	0.5741	0.7586	0.3214	0.2414	0.4259	0.68254	0.289867	0.152817
Cathepsin L2	O60911	CTSV	OID21405	0.6784	0.577	0.7567	0.3216	0.2433	0.423	0.682163	0.271127	0.762063
Hepatitis A virus cellular receptor 2	Q8TDQ0	HAVCR2	OID21137	0.6778	0.5681	0.7606	0.3222	0.2394	0.4319	0.689649	0.166338	-0.612219
Draxin	Q8NBI3	DRAXIN	OID20917	0.6772	0.5574	0.7653	0.3228	0.2347	0.4426	0.704469	0.0449311	0.309825
Pancreatic alpha-amylase	P04746	AMY2A	OID20333	0.675	0.5719	0.7541	0.325	0.2459	0.4281	0.673981	0.353349	0.0247568
Death-associated protein kinase 2	Q9UIK4	DAPK2	OID30505	0.6748	0.5641	0.7581	0.3252	0.2419	0.4359	0.67229	0.355432	0.901815
Delta and Notch-like epidermal growth factor-related receptor	Q8NFT8	DNER	OID20712	0.6737	0.5655	0.756	0.3263	0.244	0.4345	0.679205	0.279809	-0.0750833
Epithelial discoidin domain-containing receptor 1	Q08345	DDR1	OID21009	0.6728	0.5654	0.7547	0.3272	0.2453	0.4346	0.679972	0.223651	0.257096
BPI fold-containing family B member 1	Q8TDL5	BPIFB1	OID20308	0.6727	0.5639	0.7555	0.3273	0.2445	0.4361	0.685288	0.163665	-0.304972
Neutrophil defensin 1	P59665	DEFA1_DEFA1B	OID20344	0.6726	0.5677	0.7535	0.3274	0.2465	0.4323	0.675203	0.301595	0.477173
Butyrophilin subfamily 2 member A1	Q7KYR7	BTN2A1	OID20713	0.6726	0.568	0.7533	0.3274	0.2467	0.432	0.680392	0.157652	-0.313851
WAP four-disulfide core domain protein 12	Q8WWY7	WFDC12	OID21462	0.6723	0.5609	0.7561	0.3277	0.2439	0.4391	0.676911	0.299015	0.033942
Kallistatin	P29622	SERPINA4	OID30774	0.6721	0.5663	0.7534	0.3279	0.2466	0.4337	0.677467	0.256517	0.126502
Tumor necrosis factor receptor superfamily member 3	P36941	LTBR	OID20768	0.6721	0.5692	0.7516	0.3279	0.2484	0.4308	0.67132	0.349131	0.0126611
Mast/stem cell growth factor receptor Kit	P10721	KIT	OID20370	0.6718	0.5629	0.7545	0.3282	0.2455	0.4371	0.668401	0.360604	-0.0983143
Interleukin-31 receptor subunit alpha	Q8NI17	IL31RA	OID30475	0.6718	0.5574	0.7578	0.3282	0.2422	0.4426	0.684065	0.242356	-0.0717
GDNF family receptor alpha-like	Q6UXV0	GFRAL	OID31091	0.6712	0.5665	0.7519	0.3288	0.2481	0.4335	0.670904	0.339026	0.0301416
Coiled-coil domain-containing glutamate-rich protein 2	I3L3R5	CCER2	OID30221	0.6711	0.5584	0.7558	0.3289	0.2442	0.4416	0.680598	0.246102	0.0493864
Disintegrin and metalloproteinase domain-containing protein 23	O75077	ADAM23	OID20651	0.671	0.5722	0.7485	0.329	0.2515	0.4278	0.673032	0.282337	-1.27637
Matrilin-3	O15232	MATN3	OID20979	0.6701	0.5674	0.7499	0.3299	0.2501	0.4326	0.671355	0.317529	-0.098068
Sushi repeat-containing protein SRPX	P78539	SRPX	OID30310	0.6699	0.57	0.7479	0.3301	0.2521	0.43	0.666122	0.414872	-0.703624
C-type lectin domain family 5 member A	Q9NY25	CLEC5A	OID20165	0.6699	0.5666	0.75	0.3301	0.25	0.4334	0.665751	0.383708	-0.0873695
CMRF35-like molecule 6	Q08708	CD300C	OID21010	0.669	0.5497	0.7575	0.331	0.2425	0.4503	0.68732	0.131864	0.0535718
Tumor necrosis factor receptor superfamily member 11B	O00300	TNFRSF11B	OID20735	0.6689	0.5488	0.7572	0.3311	0.2428	0.4512	0.68826	0.0919621	0.533274
Fibroblast growth factor-binding protein 3	Q8TAT2	FGFBP3	OID31108	0.6689	0.569	0.7468	0.3311	0.2532	0.431	0.660566	0.448093	-0.23463
Ketimine reductase mu-crystallin	Q14894	CRYM	OID30815	0.668	0.5648	0.7476	0.332	0.2524	0.4352	0.647442	0.48852	0.976059
Complement factor H-related protein 5	Q9BXR6	CFHR5	OID30716	0.6677	0.55	0.7552	0.3323	0.2448	0.45	0.680756	0.222283	-0.437604
Repulsive guidance molecule A	Q96B86	RGMA	OID21065	0.6675	0.5653	0.7468	0.3325	0.2532	0.4347	0.660533	0.414061	-0.194848
Kallikrein-7	P49862	KLK7	OID30652	0.6667	0.562	0.7476	0.3333	0.2524	0.438	0.669904	0.285868	0.416059
Plexin-B2	O15031	PLXNB2	OID20317	0.6664	0.5643	0.7458	0.3336	0.2542	0.4357	0.660161	0.42545	0.115093
Agrin	O00468	AGRN	OID20786	0.6659	0.5578	0.7489	0.3341	0.2511	0.4422	0.675104	0.14598	0.856676
Hepatocyte growth factor activator	Q04756	HGFAC	OID30718	0.6657	0.5539	0.7505	0.3343	0.2495	0.4461	0.677799	0.192151	-0.961031
Extracellular glycoprotein lacritin	Q9GZZ8	LACRT	OID31367	0.6657	0.566	0.7439	0.3343	0.2561	0.434	0.664704	0.375793	1.21214
Cornulin	Q9UBG3	CRNN	OID21427	0.6657	0.5541	0.7507	0.3343	0.2493	0.4459	0.677216	0.205401	-0.141875
Glypican-5	P78333	GPC5	OID20944	0.6654	0.5626	0.7451	0.3346	0.2549	0.4374	0.65135	0.481632	0.0829011
Chitinase-3-like protein 1	P36222	CHI3L1	OID20399	0.6651	0.5546	0.7494	0.3349	0.2506	0.4454	0.671363	0.248226	1.28683
C-C motif chemokine 27	Q9Y4X3	CCL27	OID20121	0.6648	0.5659	0.743	0.3352	0.257	0.4341	0.650951	0.51108	0.148065
Thrombomodulin	P07204	THBD	OID20231	0.6646	0.5538	0.749	0.3354	0.251	0.4462	0.655876	0.388686	0.702981
Neural cell adhesion molecule 1	P13591	NCAM1	OID20354	0.6644	0.5611	0.7448	0.3356	0.2552	0.4389	0.658958	0.3953	0.149512
Kallikrein-10	O43240	KLK10	OID21523	0.6626	0.5599	0.7428	0.3374	0.2572	0.4401	0.66114	0.352817	0.255158
Collagen alpha-1(II) chain	P02458	COL2A1	OID30286	0.6626	0.5558	0.7447	0.3374	0.2553	0.4442	0.658615	0.380601	0.0758456
Secreted Ly-6/uPAR-related protein 1	P55000	SLURP1	OID30404	0.6622	0.5477	0.7481	0.3378	0.2519	0.4523	0.647704	0.402408	2.05175
Podocalyxin-like protein 2	Q9NZ53	PODXL2	OID21487	0.6621	0.5581	0.7435	0.3379	0.2565	0.4419	0.666675	0.236684	0.19505
Lymphotoxin-alpha	P01374	LTA	OID20586	0.662	0.5538	0.7456	0.338	0.2544	0.4462	0.666948	0.247344	0.384956
Cystatin-B	P04080	CSTB	OID20294	0.6615	0.5601	0.7409	0.3385	0.2591	0.4399	0.645634	0.490401	-0.187526
Low affinity immunoglobulin epsilon Fc receptor	P06734	FCER2	OID21133	0.6612	0.5542	0.7438	0.3388	0.2562	0.4458	0.664946	0.26293	0.137424
Inactive tyrosine-protein kinase transmembrane receptor ROR1	Q01973	ROR1	OID20224	0.6612	0.5504	0.7463	0.3388	0.2537	0.4496	0.667529	0.263593	-0.0641371
CMRF35-like molecule 2	Q496F6	CD300E	OID21418	0.6601	0.5392	0.7505	0.3399	0.2495	0.4608	0.677073	0.207466	0.353282
Disintegrin and metalloproteinase domain-containing protein 8	P78325	ADAM8	OID21039	0.6595	0.5439	0.7471	0.3405	0.2529	0.4561	0.675581	0.141448	0.238007
Wnt inhibitory factor 1	Q9Y5W5	WIF1	OID21464	0.6588	0.5557	0.7396	0.3412	0.2604	0.4443	0.654111	0.390323	0.0184059
Natural cytotoxicity triggering receptor 1	O76036	NCR1	OID20566	0.6575	0.5405	0.7461	0.3425	0.2539	0.4595	0.676487	0.0525864	0.255383
Receptor-type tyrosine-protein phosphatase H	Q9HD43	PTPRH	OID31433	0.6575	0.5542	0.738	0.3425	0.262	0.4458	0.642827	0.477257	0.324968
Adhesion G protein-coupled receptor E2	Q9UHX3	ADGRE2	OID20755	0.6574	0.5508	0.7398	0.3426	0.2602	0.4492	0.650608	0.408017	0.274032
Hematopoietic progenitor cell antigen CD34	P28906	CD34	OID21025	0.6573	0.5474	0.742	0.3427	0.258	0.4526	0.661789	0.28161	-0.254085
Fc receptor-like protein 6	Q6DN72	FCRL6	OID20529	0.6567	0.5473	0.7416	0.3433	0.2584	0.4527	0.657933	0.31694	-0.336987
Stabilin-2	Q8WWQ8	STAB2	OID30401	0.6567	0.5497	0.7399	0.3433	0.2601	0.4503	0.661713	0.239321	-0.168403
Neural cell adhesion molecule 2	O15394	NCAM2	OID21095	0.6565	0.5537	0.7377	0.3435	0.2623	0.4463	0.652147	0.387568	0.0314302
Platelet-derived growth factor receptor alpha	P16234	PDGFRA	OID20133	0.6565	0.5392	0.7454	0.3435	0.2546	0.4608	0.675484	0.133669	0.344289
Myeloblastin	P24158	PRTN3	OID20329	0.6564	0.5447	0.7419	0.3436	0.2581	0.4553	0.653996	0.350186	0.219957
Vasorin	Q6EMK4	VASN	OID20345	0.6562	0.5438	0.7421	0.3438	0.2579	0.4562	0.665163	0.195083	-0.352859
Neuronal pentraxin-1	Q15818	NPTX1	OID21074	0.6553	0.5327	0.7468	0.3447	0.2532	0.4673	0.677346	0.145132	0.475787
Carboxypeptidase B	P15086	CPB1	OID20289	0.6543	0.542	0.7409	0.3457	0.2591	0.458	0.666829	0.191642	0.415453
Interleukin-5 receptor subunit alpha	Q01344	IL5RA	OID20601	0.6533	0.54	0.7398	0.3467	0.2602	0.46	0.652312	0.334	0.838517
Fc receptor-like protein 5	Q96RD9	FCRL5	OID21111	0.6532	0.5469	0.7356	0.3468	0.2644	0.4531	0.634139	0.48081	0.118563
Oxytocin-neurophysin 1	P01178	OXT	OID21047	0.6527	0.5323	0.7431	0.3473	0.2569	0.4677	0.667647	0.192146	0.368354
CD48 antigen	P09326	CD48	OID20692	0.6527	0.5387	0.7399	0.3473	0.2601	0.4613	0.659749	0.25677	-0.0626571
Myoglobin	P02144	MB	OID20263	0.6524	0.5385	0.7396	0.3476	0.2604	0.4615	0.654153	0.307745	0.751748
Prosaposin receptor GPR37	O15354	GPR37	OID20095	0.6511	0.5279	0.7435	0.3489	0.2565	0.4721	0.672354	0.165498	0.00674244
CXADR-like membrane protein	Q9H6B4	CLMP	OID21419	0.651	0.5313	0.7409	0.349	0.2591	0.4687	0.662323	0.190469	0.0623464
C-type lectin domain family 11 member A	Q9Y240	CLEC11A	OID21112	0.6509	0.5397	0.7369	0.3491	0.2631	0.4603	0.654729	0.28816	0.338373
BPI fold-containing family A member 2	Q96DR5	BPIFA2	OID30279	0.6502	0.5335	0.7391	0.3498	0.2609	0.4665	0.658727	0.25324	0.414424
Tumor necrosis factor ligand superfamily member 11	O14788	TNFSF11	OID20592	0.6501	0.5368	0.7376	0.3499	0.2624	0.4632	0.661471	0.197594	-0.117468
Regenerating islet-derived protein 3-alpha	Q06141	REG3A	OID20258	0.6495	0.5421	0.7333	0.3505	0.2667	0.4579	0.637788	0.432031	0.730472
C-C motif chemokine 14	Q16627	CCL14	OID20401	0.6491	0.5396	0.7338	0.3509	0.2662	0.4604	0.646442	0.361795	0.0706924
Fc receptor-like protein 1	Q96LA6	FCRL1	OID20172	0.6482	0.533	0.737	0.3518	0.263	0.467	0.659314	0.186942	0.187893
Protogenin	Q2VWP7	PRTG	OID21443	0.648	0.5391	0.7332	0.352	0.2668	0.4609	0.657069	0.124427	1.06584
Receptor-type tyrosine-protein phosphatase F	P10586	PTPRF	OID20310	0.6475	0.5387	0.7323	0.3525	0.2677	0.4613	0.638979	0.405255	-0.0730586
Complement receptor type 1	P17927	CR1	OID30697	0.6471	0.5309	0.7362	0.3529	0.2638	0.4691	0.644616	0.338258	-0.182073
Sclerostin	Q9BQB4	SOST	OID20204	0.6469	0.54	0.7306	0.3531	0.2694	0.46	0.639013	0.406303	0.186693
Basal cell adhesion molecule	P50895	BCAM	OID21076	0.6466	0.5413	0.7297	0.3534	0.2703	0.4587	0.638975	0.435628	0.00561117
Mucin-16	Q8WXI7	MUC16	OID21378	0.6465	0.5306	0.7353	0.3535	0.2647	0.4694	0.646978	0.319142	0.335491
Pancreatic prohormone	P01298	PPY	OID21516	0.6461	0.5317	0.7344	0.3539	0.2656	0.4683	0.657899	0.184234	0.351986
Cathepsin S	P25774	CTSS	OID21056	0.6458	0.5382	0.7302	0.3542	0.2698	0.4618	0.643805	0.349874	0.0594988
Intercellular adhesion molecule 1	P05362	ICAM1	OID20411	0.6453	0.5265	0.7363	0.3547	0.2637	0.4735	0.662664	0.148852	-0.0978446
Peptidyl-glycine alpha-amidating monooxygenase	P19021	PAM	OID20291	0.6449	0.5356	0.7301	0.3551	0.2699	0.4644	0.644608	0.326575	-0.604553
Angiopoietin-1 receptor	Q02763	TEK	OID21496	0.6444	0.5396	0.727	0.3556	0.273	0.4604	0.635756	0.440991	0.366505
Agouti-related protein	O00253	AGRP	OID20658	0.6443	0.518	0.7395	0.3557	0.2605	0.482	0.67649	0.00613182	1.32957
Cathepsin Z	Q9UBR2	CTSZ	OID20365	0.6443	0.5243	0.7359	0.3557	0.2641	0.4757	0.664794	0.11434	0.446909
Sialic acid-binding Ig-like lectin 7	Q9Y286	SIGLEC7	OID20190	0.6428	0.5351	0.7274	0.3572	0.2726	0.4649	0.646781	0.249533	0.0752107
Tumor necrosis factor receptor superfamily member 6B	O95407	TNFRSF6B	OID20964	0.6427	0.5282	0.7318	0.3573	0.2682	0.4718	0.659728	0.0718591	0.514329
Thy-1 membrane glycoprotein	P04216	THY1	OID21050	0.6421	0.5232	0.7332	0.3579	0.2668	0.4768	0.658909	0.162199	-0.121317
Sodium channel subunit beta-4	Q8IWT1	SCN4B	OID30277	0.6418	0.5287	0.7296	0.3582	0.2704	0.4713	0.650612	0.185289	-0.120457
Desmocollin-2	Q02487	DSC2	OID21079	0.6416	0.5234	0.7324	0.3584	0.2676	0.4766	0.653618	0.204142	-0.182943
Trans-Golgi network integral membrane protein 2	O43493	TGOLN2	OID30691	0.6399	0.5209	0.7316	0.3601	0.2684	0.4791	0.654737	0.177629	-0.128419
Adhesion G-protein coupled receptor D1	Q6QNK2	ADGRD1	OID30588	0.6393	0.503	0.7396	0.3607	0.2604	0.497	0.677843	-0.0397932	0.652271
Killer cell lectin-like receptor subfamily B member 1	Q12918	KLRB1	OID20629	0.6391	0.5178	0.7314	0.3609	0.2686	0.4822	0.647932	0.261289	0.234488
Heat shock factor-binding protein 1	O75506	HSBP1	OID30232	0.639	0.5334	0.7227	0.361	0.2773	0.4666	0.622844	0.471414	-0.179391
Carbonic anhydrase 4	P22748	CA4	OID20241	0.6387	0.5303	0.724	0.3613	0.276	0.4697	0.639055	0.313931	-0.0800687
Interleukin-1 receptor type 1	P14778	IL1R1	OID21116	0.6386	0.522	0.7285	0.3614	0.2715	0.478	0.65096	0.173452	0.0480962
Cathepsin E	P14091	CTSE	OID30628	0.6382	0.5191	0.7295	0.3618	0.2705	0.4809	0.650305	0.210689	0.460822
Roundabout homolog 1	Q9Y6N7	ROBO1	OID20734	0.6375	0.5163	0.7292	0.3625	0.2708	0.4837	0.627661	0.369272	1.11892
Neprilysin	P08473	MME	OID21307	0.6374	0.5215	0.727	0.3626	0.273	0.4785	0.644382	0.232743	0.590539
CD27 antigen	P26842	CD27	OID21527	0.6371	0.5166	0.7293	0.3629	0.2707	0.4834	0.648768	0.216224	0.355893
T-cell surface glycoprotein CD4	P01730	CD4	OID20584	0.6362	0.4388	0.7623	0.3638	0.2377	0.5612	0.724038	-0.0290008	4.05613
Contactin-3	Q9P232	CNTN3	OID21092	0.6355	0.5162	0.7275	0.3645	0.2725	0.4838	0.652115	0.148976	-0.48342
Inactive carboxypeptidase-like protein X2	Q8N436	CPXM2	OID30322	0.6347	0.5241	0.7218	0.3653	0.2782	0.4759	0.626313	0.394559	0.048018
Ecto-ADP-ribosyltransferase 3	Q13508	ART3	OID20346	0.6339	0.5184	0.7236	0.3661	0.2764	0.4816	0.634662	0.308722	-0.16888
Carboxypeptidase B2	Q96IY4	CPB2	OID30734	0.6338	0.5171	0.7238	0.3662	0.2762	0.4829	0.627755	0.355591	-0.143106
Semaphorin-3G	Q9NS98	SEMA3G	OID30599	0.6337	0.5164	0.7249	0.3663	0.2751	0.4836	0.640257	0.258034	0.949047
Immunoglobulin superfamily containing leucine-rich repeat protein 2	Q6UXK2	ISLR2	OID20889	0.6334	0.5174	0.7237	0.3666	0.2763	0.4826	0.642301	0.213512	0.0724873
Dentin matrix acidic phosphoprotein 1	Q13316	DMP1	OID30213	0.6333	0.5209	0.7218	0.3667	0.2782	0.4791	0.632995	0.319718	-0.255965
Complement C1q subcomponent subunit A	P02745	C1QA	OID20654	0.6328	0.5128	0.725	0.3672	0.275	0.4872	0.633084	0.314264	-0.42857
Mesothelin	Q13421	MSLN	OID21380	0.6327	0.5159	0.7241	0.3673	0.2759	0.4841	0.652263	0.00103779	0.495308
Growth arrest-specific protein 6	Q14393	GAS6	OID20318	0.6325	0.5078	0.7277	0.3675	0.2723	0.4922	0.656765	0.0844606	-0.0130634
Desmoglein-2	Q14126	DSG2	OID21113	0.6316	0.5209	0.7187	0.3684	0.2813	0.4791	0.617143	0.441475	0.108114
Glial fibrillary acidic protein	P14136	GFAP	OID21247	0.6315	0.5188	0.7199	0.3685	0.2801	0.4812	0.630068	0.329716	-0.0102239
Angiopoietin-related protein 1	O95841	ANGPTL1	OID20211	0.6314	0.525	0.7163	0.3686	0.2837	0.475	0.621717	0.439772	-0.0852703
5'-nucleotidase	P21589	NT5E	OID21498	0.6302	0.5195	0.7179	0.3698	0.2821	0.4805	0.635109	0.216238	1.43586
Resistin	Q9HD89	RETN	OID20327	0.6296	0.5171	0.7179	0.3704	0.2821	0.4829	0.62952	0.315436	0.54053
Xaa-Pro dipeptidase	P12955	PEPD	OID30688	0.6295	0.5098	0.7215	0.3705	0.2785	0.4902	0.62871	0.320019	-0.00256279
BPI fold-containing family B member 2	Q8N4F0	BPIFB2	OID30311	0.6294	0.5105	0.7223	0.3706	0.2777	0.4895	0.644992	0.137996	0.484756
Myocilin	Q99972	MYOC	OID21121	0.6294	0.5176	0.7171	0.3706	0.2829	0.4824	0.618287	0.399838	0.0751626
Heparin cofactor 2	P05546	SERPIND1	OID30767	0.6292	0.4928	0.731	0.3708	0.269	0.5072	0.66208	0.140327	-0.295326
Endothelial cell-specific molecule 1	Q9NQ30	ESM1	OID20758	0.6291	0.5197	0.7157	0.3709	0.2843	0.4803	0.620041	0.436258	0.314854
Soluble scavenger receptor cysteine-rich domain-containing protein SSC5D	A1L4H1	SSC5D	OID20351	0.6289	0.5118	0.7202	0.3711	0.2798	0.4882	0.639001	0.212287	0.330372
Hypoxia up-regulated protein 1	Q9Y4L1	HYOU1	OID20300	0.6288	0.5253	0.7117	0.3712	0.2883	0.4747	0.61847	0.499617	-0.5339
Hydroxysteroid dehydrogenase-like protein 2	Q6YN16	HSDL2	OID30256	0.6287	0.513	0.719	0.3713	0.281	0.487	0.635895	0.242628	0.284982
MANSC domain-containing protein 1	Q9H8J5	MANSC1	OID21492	0.6287	0.5178	0.7163	0.3713	0.2837	0.4822	0.628951	0.311588	-0.14698
CD302 antigen	Q8IX05	CD302	OID21328	0.6286	0.5047	0.7232	0.3714	0.2768	0.4953	0.633216	0.286033	0.852792
CUB and zona pellucida-like domain-containing protein 1	Q86UP6	CUZD1	OID30914	0.6279	0.5044	0.7224	0.3721	0.2776	0.4956	0.636793	0.257876	1.58946
UDP-GlcNAc:betaGal beta-1,3-N-acetylglucosaminyltransferase 7	Q8NFL0	B3GNT7	OID30281	0.6278	0.5083	0.7202	0.3722	0.2798	0.4917	0.633527	0.26773	-0.272395
Cytoskeleton-associated protein 4	Q07065	CKAP4	OID20617	0.6277	0.5006	0.7245	0.3723	0.2755	0.4994	0.651229	0.0923467	0.540337
Ectonucleotide pyrophosphatase/phosphodiesterase family member 2	Q13822	ENPP2	OID20288	0.6267	0.5013	0.7223	0.3733	0.2777	0.4987	0.631629	0.276727	0.271878
Ephrin type-B receptor 6	O15197	EPHB6	OID20982	0.6262	0.5058	0.7192	0.3738	0.2808	0.4942	0.630624	0.278281	-0.190571
GDNF family receptor alpha-3	O60609	GFRA3	OID20933	0.6261	0.5098	0.7174	0.3739	0.2826	0.4902	0.637464	0.164286	0.0304277
ADP-ribosyl cyclase/cyclic ADP-ribose hydrolase 1	P28907	CD38	OID21316	0.626	0.5021	0.7217	0.374	0.2783	0.4979	0.644848	0.162969	0.139252
Amyloid-like protein 1	P51693	APLP1	OID20164	0.6254	0.5179	0.7112	0.3746	0.2888	0.4821	0.61803	0.413005	-0.0759071
C-C motif chemokine 23	P55773	CCL23	OID20693	0.6247	0.5119	0.7132	0.3753	0.2868	0.4881	0.600543	0.485062	-0.00116988
Poliovirus receptor	P15151	PVR	OID21011	0.6246	0.5005	0.7205	0.3754	0.2795	0.4995	0.648052	0.0888118	0.494731
Gastrin-releasing peptide	P07492	GRP	OID30264	0.6245	0.5106	0.7144	0.3755	0.2856	0.4894	0.625151	0.305467	0.170621
C-C motif chemokine 22	O00626	CCL22	OID20765	0.6241	0.5094	0.7141	0.3759	0.2859	0.4906	0.614912	0.410299	-0.19274
Heparan-sulfate 6-O-sulfotransferase 1	O60243	HS6ST1	OID21441	0.6241	0.5139	0.7119	0.3759	0.2881	0.4861	0.626238	0.23799	-1.0433
Transmembrane protein 25	Q86YD3	TMEM25	OID31015	0.6238	0.4609	0.739	0.3762	0.261	0.5391	0.687927	0.0353571	3.84088
Integrin beta-7	P26010	ITGB7	OID21393	0.6232	0.4808	0.7287	0.3768	0.2713	0.5192	0.664032	0.0959989	0.0785716
Complement C1r subcomponent-like protein	Q9NZP8	C1RL	OID30721	0.6232	0.5098	0.7124	0.3768	0.2876	0.4902	0.5994	0.455134	-0.833715
Adhesion G-protein coupled receptor G1	Q9Y653	ADGRG1	OID21294	0.623	0.491	0.7227	0.377	0.2773	0.509	0.64142	0.170248	2.08808
Apolipoprotein D	P05090	APOD	OID30746	0.6229	0.5037	0.7158	0.3771	0.2842	0.4963	0.629285	0.230732	0.116367
Cadherin-1	P12830	CDH1	OID20353	0.6224	0.4986	0.718	0.3776	0.282	0.5014	0.636519	0.194098	0.329426
Uteroglobin	P11684	SCGB1A1	OID20688	0.6215	0.5064	0.7121	0.3785	0.2879	0.4936	0.621581	0.309804	-0.602375
Receptor-type tyrosine-protein phosphatase S	Q13332	PTPRS	OID20306	0.6207	0.506	0.7115	0.3793	0.2885	0.494	0.619988	0.318513	-0.317765
Secretogranin-1	P05060	CHGB	OID21038	0.6206	0.4975	0.7153	0.3794	0.2847	0.5025	0.626593	0.264851	0.121952
Ephrin type-B receptor 4	P54760	EPHB4	OID20242	0.6202	0.4995	0.7143	0.3798	0.2857	0.5005	0.630863	0.202114	-0.0727651
TGF-beta receptor type-2	P37173	TGFBR2	OID21493	0.62	0.4927	0.7177	0.38	0.2823	0.5073	0.64293	0.10591	0.266717
Protein disulfide isomerase CRELD1	Q96HD1	CRELD1	OID30619	0.6192	0.4962	0.7152	0.3808	0.2848	0.5038	0.638089	0.160451	-0.0388705
Macrophage mannose receptor 1	P22897	MRC1	OID30694	0.6189	0.489	0.7181	0.3811	0.2819	0.511	0.642062	0.143244	0.839531
Corticosteroid 11-beta-dehydrogenase isozyme 1	P28845	HSD11B1	OID20575	0.6187	0.5039	0.7091	0.3813	0.2909	0.4961	0.620517	0.288932	0.11026
Serine protease inhibitor Kazal-type 1	P00995	SPINK1	OID21097	0.6185	0.498	0.7121	0.3815	0.2879	0.502	0.620867	0.290602	0.567672
V-set and immunoglobulin domain-containing protein 4	Q9Y279	VSIG4	OID21144	0.6185	0.4866	0.7191	0.3815	0.2809	0.5134	0.631678	0.248062	0.449441
Sialoadhesin	Q9BZZ2	SIGLEC1	OID20690	0.6183	0.4773	0.7237	0.3817	0.2763	0.5227	0.660194	0.0236787	0.122964
Serine protease inhibitor Kazal-type 4	O60575	SPINK4	OID20509	0.618	0.5077	0.7056	0.382	0.2944	0.4923	0.604152	0.456205	0.721093
Myosin light chain 3	P08590	MYL3	OID30251	0.6175	0.4978	0.7103	0.3825	0.2897	0.5022	0.612987	0.341015	0.461914
Enteropeptidase	P98073	TMPRSS15	OID21364	0.6171	0.4935	0.7132	0.3829	0.2868	0.5065	0.637035	0.107013	0.315111
Collectin-12	Q5KU26	COLEC12	OID20738	0.6171	0.4947	0.7126	0.3829	0.2874	0.5053	0.625703	0.243117	-0.140623
Cholinesterase	P06276	BCHE	OID30717	0.6169	0.5051	0.7058	0.3831	0.2942	0.4949	0.61552	0.325883	0.460841
Beta-Ala-His dipeptidase	Q96KN2	CNDP1	OID20347	0.6164	0.504	0.7052	0.3836	0.2948	0.496	0.603729	0.452826	-0.0797442
Disintegrin and metalloproteinase domain-containing protein 22	Q9P0K1	ADAM22	OID21001	0.6164	0.4956	0.7107	0.3836	0.2893	0.5044	0.620944	0.266107	-0.150681
Nephrin	O60500	NPHS1	OID30540	0.6162	0.4974	0.7089	0.3838	0.2911	0.5026	0.608741	0.355855	-0.288028
Endoglin	P17813	ENG	OID20287	0.6157	0.5033	0.705	0.3843	0.295	0.4967	0.606948	0.413229	0.0393322
Polycystin-1	P98161	PKD1	OID30328	0.6154	0.4943	0.7092	0.3846	0.2908	0.5057	0.606928	0.369915	0.102023
Cadherin-6	P55285	CDH6	OID20157	0.6153	0.4936	0.7096	0.3847	0.2904	0.5064	0.614535	0.314788	-0.0714726
Phosphoinositide-3-kinase-interacting protein 1	Q96FE7	PIK3IP1	OID21094	0.615	0.4955	0.7088	0.385	0.2912	0.5045	0.624965	0.19316	0.22367
Kallikrein-8	O60259	KLK8	OID21517	0.6148	0.4983	0.7073	0.3852	0.2927	0.5017	0.626454	0.0888919	0.275628
Receptor-type tyrosine-protein phosphatase mu	P28827	PTPRM	OID20598	0.6147	0.5009	0.7051	0.3853	0.2949	0.4991	0.608532	0.369922	-0.0754748
Marginal zone B- and B1-cell-specific protein	Q8WU39	MZB1	OID20732	0.6147	0.4953	0.7082	0.3853	0.2918	0.5047	0.607369	0.353728	0.511769
Proline-rich acidic protein 1	Q96NZ9	PRAP1	OID30391	0.6146	0.4758	0.7188	0.3854	0.2812	0.5242	0.638816	0.20156	-0.385148
Neutrophil collagenase	P22894	MMP8	OID21019	0.6142	0.4952	0.7068	0.3858	0.2932	0.5048	0.596274	0.449192	-0.00184904
Prolyl endopeptidase FAP	Q12884	FAP	OID20330	0.6142	0.4979	0.7065	0.3858	0.2935	0.5021	0.61597	0.28935	-0.324267
B-cell receptor CD22	P20273	CD22	OID20637	0.6141	0.4998	0.7051	0.3859	0.2949	0.5002	0.621236	0.184537	0.197987
Alkaline phosphatase, placental type	P05187	ALPP	OID21383	0.6133	0.4968	0.7056	0.3867	0.2944	0.5032	0.611472	0.322172	0.88976
Protein CREG1	O75629	CREG1	OID21515	0.6132	0.4844	0.7128	0.3868	0.2872	0.5156	0.637106	0.135693	0.825224
Kallikrein-6	Q92876	KLK6	OID21526	0.6126	0.5027	0.7007	0.3874	0.2993	0.4973	0.607763	0.382406	-0.236958
Kallikrein-11	Q9UBX7	KLK11	OID21518	0.6126	0.4862	0.7097	0.3874	0.2903	0.5138	0.618249	0.259599	0.527015
Cystatin-M	Q15828	CST6	OID20293	0.6112	0.5053	0.6969	0.3888	0.3031	0.4947	0.592667	0.562164	0.431616
C-type lectin domain family 14 member A	Q86T13	CLEC14A	OID21090	0.6104	0.4903	0.7054	0.3896	0.2946	0.5097	0.624179	0.12783	0.0974509
Serine/threonine-protein kinase BRSK2	Q8IWQ3	BRSK2	OID31042	0.6102	0.4977	0.6992	0.3898	0.3008	0.5023	0.572467	0.559554	0.600455
Histidine-rich glycoprotein	P04196	HRG	OID30770	0.6101	0.4942	0.7016	0.3899	0.2984	0.5058	0.610735	0.295973	-0.481031
Lymphatic vessel endothelial hyaluronic acid receptor 1	Q9Y5Y7	LYVE1	OID30728	0.6101	0.4603	0.7201	0.3899	0.2799	0.5397	0.653579	0.112263	-0.226701
Cytotoxic and regulatory T-cell molecule	O95727	CRTAM	OID20914	0.6098	0.4829	0.7082	0.3902	0.2918	0.5171	0.621793	0.225646	0.0185989
Hepatoma-derived growth factor	P51858	HDGF	OID21455	0.6093	0.4992	0.6975	0.3907	0.3025	0.5008	0.572444	0.558233	-0.156318
B-cell antigen receptor complex-associated protein beta chain	P40259	CD79B	OID20635	0.6089	0.4751	0.7109	0.3911	0.2891	0.5249	0.635757	0.118266	0.28531
Serpin A9	Q86WD7	SERPINA9	OID21284	0.6088	0.4919	0.7013	0.3912	0.2987	0.5081	0.610418	0.28111	0.272718
Receptor tyrosine-protein kinase erbB-4	Q15303	ERBB4	OID21510	0.6087	0.4895	0.7025	0.3913	0.2975	0.5105	0.607308	0.316384	-0.105189
Cadherin-3	P22223	CDH3	OID21008	0.6083	0.488	0.7034	0.3917	0.2966	0.512	0.615848	0.229338	0.0960883
Heparan-sulfate 6-O-sulfotransferase 2	Q96MM7	HS6ST2	OID30481	0.6075	0.4777	0.7075	0.3925	0.2925	0.5223	0.617573	0.237036	-0.0825455
Beta-2-glycoprotein 1	P02749	APOH	OID21072	0.6074	0.4894	0.7006	0.3926	0.2994	0.5106	0.587116	0.426175	0.0544281
Macrophage colony-stimulating factor 1 receptor	P07333	CSF1R	OID30681	0.6072	0.4863	0.7028	0.3928	0.2972	0.5137	0.624704	0.0527701	-0.103047
Aggrecan core protein	P16112	ACAN	OID20159	0.6067	0.4911	0.699	0.3933	0.301	0.5089	0.586395	0.440388	-0.0271712
Programmed cell death 1 ligand 2	Q9BQ51	PDCD1LG2	OID21273	0.606	0.4893	0.6988	0.394	0.3012	0.5107	0.609604	0.251799	0.114099
Seizure 6-like protein	Q9BYH1	SEZ6L	OID21488	0.6055	0.484	0.7013	0.3945	0.2987	0.516	0.618877	0.173112	-0.166948
Epidermal growth factor receptor	P00533	EGFR	OID20319	0.6044	0.4912	0.6946	0.3956	0.3054	0.5088	0.574894	0.511041	-0.282895
Down syndrome cell adhesion molecule	O60469	DSCAM	OID30993	0.6043	0.4698	0.7068	0.3957	0.2932	0.5302	0.610773	0.270089	0.589083
Serpin A11	Q86U17	SERPINA11	OID20281	0.6042	0.4898	0.6959	0.3958	0.3041	0.5102	0.604087	0.304011	-0.0288912
Urokinase-type plasminogen activator	P00749	PLAU	OID21124	0.6041	0.4505	0.7174	0.3959	0.2826	0.5495	0.660434	-0.00645352	1.4846
C-type lectin domain family 4 member C	Q8WTT0	CLEC4C	OID20547	0.6041	0.4927	0.6939	0.3959	0.3061	0.5073	0.601802	0.341817	0.42503
Natural killer cells antigen CD94	Q13241	KLRD1	OID20632	0.604	0.4788	0.7026	0.396	0.2974	0.5212	0.615434	0.223361	0.0439004
Testican-1	Q08629	SPOCK1	OID20924	0.603	0.4933	0.6917	0.397	0.3083	0.5067	0.595297	0.429744	-0.113114
Myosin-binding protein C, slow-type	Q00872	MYBPC1	OID30296	0.6026	0.4783	0.6998	0.3974	0.3002	0.5217	0.591294	0.371478	0.634022
C-type lectin domain family 6 member A	Q6EIG7	CLEC6A	OID21228	0.6026	0.4795	0.6995	0.3974	0.3005	0.5205	0.605893	0.279211	0.243638
Plasma kallikrein	P03952	KLKB1	OID30760	0.6021	0.4781	0.6995	0.3979	0.3005	0.5219	0.598272	0.321511	0.0169363
Scavenger receptor class A member 5	Q6ZMJ2	SCARA5	OID21058	0.6021	0.4655	0.7067	0.3979	0.2933	0.5345	0.633579	0.0930668	0.038811
Thyroglobulin	P01266	TG	OID31359	0.6019	0.4728	0.7022	0.3981	0.2978	0.5272	0.613087	0.23189	0.756796
Bone marrow proteoglycan	P13727	PRG2	OID30381	0.6019	0.4725	0.7034	0.3981	0.2966	0.5275	0.629369	0.0640009	0.0646474
A disintegrin and metalloproteinase with thrombospondin motifs 13	Q76LX8	ADAMTS13	OID20249	0.6019	0.4708	0.7034	0.3981	0.2966	0.5292	0.621783	0.169761	-0.297562
Interleukin-13 receptor subunit alpha-1	P78552	IL13RA1	OID21504	0.6013	0.482	0.6965	0.3987	0.3035	0.518	0.610106	0.208032	0.325942
T-cell surface glycoprotein CD5	P06127	CD5	OID21449	0.6011	0.4616	0.7075	0.3989	0.2925	0.5384	0.634613	0.0957244	-0.100753
Ectonucleoside triphosphate diphosphohydrolase 6	O75354	ENTPD6	OID20100	0.5996	0.4798	0.6941	0.4004	0.3059	0.5202	0.583792	0.404743	-0.76169
Apolipoprotein A-II	P02652	APOA2	OID30686	0.5992	0.4825	0.6925	0.4008	0.3075	0.5175	0.592543	0.35951	-0.0163519
WAP, Kazal, immunoglobulin, Kunitz and NTR domain-containing protein 1	Q96NZ8	WFIKKN1	OID20939	0.5992	0.4885	0.6887	0.4008	0.3113	0.5115	0.588547	0.437176	0.741743
Carcinoembryonic antigen-related cell adhesion molecule 5	P06731	CEACAM5	OID21171	0.5991	0.4715	0.6993	0.4009	0.3007	0.5285	0.61603	0.162727	0.169312
Inactive serine protease PAMR1	Q6UXH9	PAMR1	OID21153	0.5987	0.465	0.7019	0.4013	0.2981	0.535	0.617895	0.197991	-0.169768
Dermatopontin	Q07507	DPT	OID20278	0.5985	0.4719	0.6969	0.4015	0.3031	0.5281	0.592524	0.336952	-0.610397
Interstitial collagenase	P03956	MMP1	OID20672	0.5974	0.485	0.6882	0.4026	0.3118	0.515	0.58549	0.421058	-0.0226281
Tumor necrosis factor receptor superfamily member 1A	P19438	TNFRSF1A	OID21155	0.5972	0.4552	0.7061	0.4028	0.2939	0.5448	0.640827	0.0465988	0.401251
Butyrophilin subfamily 3 member A2	P78410	BTN3A2	OID20540	0.5972	0.4725	0.695	0.4028	0.305	0.5275	0.583725	0.366809	-0.554824
Serine/threonine-protein phosphatase CPPED1	Q9BRF8	CPPED1	OID21053	0.5964	0.4761	0.692	0.4036	0.308	0.5239	0.590651	0.341474	0.03481
Proline-rich protein 4	Q16378	PRR4	OID30607	0.5963	0.4665	0.6974	0.4037	0.3026	0.5335	0.605503	0.250005	1.00742
Tumor necrosis factor receptor superfamily member 21	O75509	TNFRSF21	OID21052	0.5961	0.4751	0.6919	0.4039	0.3081	0.5249	0.599328	0.269371	-0.0102958
Gamma-crystallin D	P07320	CRYGD	OID31144	0.5958	0.4802	0.6883	0.4042	0.3117	0.5198	0.580555	0.444586	-0.429189
Tumor necrosis factor receptor superfamily member 11A	Q9Y6Q6	TNFRSF11A	OID20646	0.5958	0.4623	0.7003	0.4042	0.2997	0.5377	0.626256	0.0776381	0.262804
NAD kinase	O95544	NADK	OID20178	0.5951	0.4717	0.694	0.4049	0.306	0.5283	0.609455	0.193518	0.627274
Neurexophilin-3	O95157	NXPH3	OID30565	0.5948	0.4635	0.6969	0.4052	0.3031	0.5365	0.60793	0.185828	-0.309584
EGF-containing fibulin-like extracellular matrix protein 1	Q12805	EFEMP1	OID20414	0.5947	0.4812	0.6861	0.4053	0.3139	0.5188	0.582878	0.446202	0.281383
Ephrin type-A receptor 2	P29317	EPHA2	OID21342	0.5944	0.468	0.6938	0.4056	0.3062	0.532	0.613367	0.0547484	0.249198
Melanotransferrin	P08582	MELTF	OID30347	0.594	0.468	0.6933	0.406	0.3067	0.532	0.60119	0.248864	0.339333
Dipeptidyl peptidase 4	P27487	DPP4	OID20406	0.5939	0.463	0.6959	0.4061	0.3041	0.537	0.603416	0.239938	-0.416205
Lymphocyte antigen 6D	Q14210	LY6D	OID20708	0.5936	0.4792	0.6856	0.4064	0.3144	0.5208	0.581353	0.424558	0.0626985
Nectin-4	Q96NY8	NECTIN4	OID21490	0.5932	0.4677	0.6925	0.4068	0.3075	0.5323	0.606112	0.172518	0.199595
Interleukin-1 receptor-like 2	Q9HB29	IL1RL2	OID20487	0.5932	0.4798	0.6852	0.4068	0.3148	0.5202	0.585698	0.391352	-0.177796
Carbonic anhydrase 14	Q9ULX7	CA14	OID21401	0.5925	0.464	0.6932	0.4075	0.3068	0.536	0.601161	0.227342	-0.19526
Complement decay-accelerating factor	P08174	CD55	OID20377	0.592	0.4745	0.6868	0.408	0.3132	0.5255	0.588805	0.326597	-0.163049
Coagulation factor VII	P08709	F7	OID20372	0.5919	0.4736	0.6863	0.4081	0.3137	0.5264	0.584897	0.356997	-0.686637
Collagen alpha-1(XVIII) chain	P39060	COL18A1	OID20332	0.5918	0.468	0.6904	0.4082	0.3096	0.532	0.594608	0.276722	-0.249156
Heparan sulfate glucosamine 3-O-sulfotransferase 3B1	Q9Y662	HS3ST3B1	OID21303	0.5916	0.4783	0.6832	0.4084	0.3168	0.5217	0.572985	0.462619	-0.219941
Metalloproteinase inhibitor 4	Q99727	TIMP4	OID21147	0.5912	0.4564	0.696	0.4088	0.304	0.5436	0.60578	0.227686	1.04694
Kallikrein-13	Q9UKR3	KLK13	OID21291	0.5912	0.4515	0.6994	0.4088	0.3006	0.5485	0.634079	-0.0854227	0.024924
Complement component C1q receptor	Q9NPY3	CD93	OID20397	0.5908	0.4706	0.6873	0.4092	0.3127	0.5294	0.601947	0.130251	0.286104
Apolipoprotein B-100	P04114	APOB	OID30673	0.5903	0.4319	0.7068	0.4097	0.2932	0.5681	0.620162	0.209537	-0.214192
VPS10 domain-containing receptor SorCS2	Q96PQ0	SORCS2	OID21262	0.5895	0.4666	0.6872	0.4105	0.3128	0.5334	0.593394	0.255464	-0.0818244
NT-3 growth factor receptor	Q16288	NTRK3	OID21057	0.5889	0.4677	0.6855	0.4111	0.3145	0.5323	0.583796	0.335344	-0.329063
Ficolin-1	O00602	FCN1	OID30690	0.5885	0.4733	0.6819	0.4115	0.3181	0.5267	0.586038	0.331763	0.910065
Alpha-galactosidase A	P06280	GLA	OID30594	0.5882	0.4586	0.6895	0.4118	0.3105	0.5414	0.578789	0.34079	1.1751
Corticotropin-releasing factor-binding protein	P24387	CRHBP	OID20747	0.5882	0.4639	0.6873	0.4118	0.3127	0.5361	0.59032	0.277823	-0.176309
Interleukin-1 receptor type 2	P27930	IL1R2	OID20757	0.5875	0.4653	0.685	0.4125	0.315	0.5347	0.585064	0.311087	-0.0680261
Scavenger receptor cysteine-rich type 1 protein M130	Q86VB7	CD163	OID20360	0.5871	0.4535	0.6921	0.4129	0.3079	0.5465	0.613013	0.117877	0.292926
Interleukin-18	Q14116	IL18	OID20694	0.5863	0.4614	0.6853	0.4137	0.3147	0.5386	0.589183	0.269123	0.0687105
Dipeptidyl aminopeptidase-like protein 6	P42658	DPP6	OID21354	0.5862	0.4576	0.6874	0.4138	0.3126	0.5424	0.591417	0.253803	-0.121733
C-X-C motif chemokine 16	Q9H2A7	CXCL16	OID20282	0.5862	0.4724	0.6785	0.4138	0.3215	0.5276	0.566496	0.467802	0.157225
Trefoil factor 1	P04155	TFF1	OID21154	0.5855	0.4599	0.6849	0.4145	0.3151	0.5401	0.581676	0.317004	1.31639
Vascular cell adhesion protein 1	P19320	VCAM1	OID20396	0.5855	0.4622	0.6834	0.4145	0.3166	0.5378	0.590449	0.245204	0.254198
Serum paraoxonase/arylesterase 1	P27169	PON1	OID30704	0.5853	0.4708	0.6779	0.4147	0.3221	0.5292	0.580945	0.379186	-0.823465
Thrombospondin-2	P35442	THBS2	OID21104	0.5853	0.4624	0.6839	0.4147	0.3161	0.5376	0.586135	0.285532	0.653146
Scavenger receptor class F member 2	Q96GP6	SCARF2	OID21048	0.5846	0.4616	0.6832	0.4154	0.3168	0.5384	0.59461	0.181106	0.361352
Insulin-like growth factor-binding protein 2	P18065	IGFBP2	OID20325	0.5845	0.4546	0.6877	0.4155	0.3123	0.5454	0.606365	0.120978	-0.251944
Tyrosine-protein kinase Mer	Q12866	MERTK	OID20657	0.5845	0.4583	0.6847	0.4155	0.3153	0.5417	0.588042	0.269957	-0.264041
Lymphocyte activation gene 3 protein	P18627	LAG3	OID21315	0.5844	0.4454	0.6917	0.4156	0.3083	0.5546	0.599292	0.201503	0.553994
Delta-like protein 1	O00548	DLL1	OID21525	0.5837	0.455	0.6856	0.4163	0.3144	0.545	0.593901	0.213979	0.2993
Coiled-coil domain-containing protein 80	Q76M96	CCDC80	OID20226	0.5837	0.4688	0.677	0.4163	0.323	0.5312	0.580202	0.336485	1.23086
Transforming growth factor-beta-induced protein ig-h3	Q15582	TGFBI	OID20417	0.5825	0.4551	0.6839	0.4175	0.3161	0.5449	0.587619	0.255119	0.00964609
Cell surface glycoprotein MUC18	P43121	MCAM	OID20343	0.5824	0.4485	0.6863	0.4176	0.3137	0.5515	0.573492	0.336138	0.223284
Folate receptor alpha	P15328	FOLR1	OID21529	0.5822	0.4489	0.6866	0.4178	0.3134	0.5511	0.595504	0.20764	-0.0306192
Vitrin	Q6UXI7	VIT	OID30334	0.5821	0.4672	0.6756	0.4179	0.3244	0.5328	0.567885	0.433634	-0.564169
Tumor necrosis factor receptor superfamily member 19L	Q969Z4	RELT	OID21142	0.5816	0.4565	0.6814	0.4184	0.3186	0.5435	0.579181	0.308101	-0.10125
C-type natriuretic peptide	P23582	NPPC	OID20568	0.5813	0.4597	0.6797	0.4187	0.3203	0.5403	0.595256	0.0278095	0.718572
6-phosphogluconate dehydrogenase, decarboxylating	P52209	PGD	OID30344	0.5806	0.4591	0.6782	0.4194	0.3218	0.5409	0.581126	0.286444	0.541778
Complement factor D	P00746	CFD	OID30738	0.5805	0.4322	0.694	0.4195	0.306	0.5678	0.618022	0.131139	0.437602
Granulocyte colony-stimulating factor receptor	Q99062	CSF3R	OID30527	0.5805	0.4523	0.6821	0.4195	0.3179	0.5477	0.586034	0.254592	0.0528258
Galectin-3	P17931	LGALS3	OID20284	0.5803	0.4593	0.6775	0.4197	0.3225	0.5407	0.572422	0.353119	0.14326
Calmegin	O14967	CLGN	OID30957	0.5801	0.4545	0.6806	0.4199	0.3194	0.5455	0.587939	0.232849	1.10292
Interferon gamma receptor 1	P15260	IFNGR1	OID20678	0.5788	0.4564	0.6772	0.4212	0.3228	0.5436	0.572328	0.344263	-0.0829163
Neurogenic locus notch homolog protein 2	Q04721	NOTCH2	OID30407	0.5787	0.4488	0.6814	0.4213	0.3186	0.5512	0.58262	0.265916	0.634309
Leptin receptor	P48357	LEPR	OID20128	0.5786	0.4638	0.6726	0.4214	0.3274	0.5362	0.583282	0.182214	0.427752
C-type lectin domain family 4 member A	Q9UMR7	CLEC4A	OID20573	0.5777	0.4511	0.6786	0.4223	0.3214	0.5489	0.575114	0.305652	-0.262037
Neurogenic locus notch homolog protein 3	Q9UM47	NOTCH3	OID20253	0.5772	0.4521	0.6774	0.4228	0.3226	0.5479	0.582383	0.250465	-0.03276
NHL repeat-containing protein 3	Q5JS37	NHLRC3	OID30614	0.5768	0.4417	0.6829	0.4232	0.3171	0.5583	0.590059	0.208711	0.152369
C4b-binding protein beta chain	P20851	C4BPB	OID21481	0.5767	0.4433	0.6828	0.4233	0.3172	0.5567	0.608809	0.0151412	-0.325519
Ectonucleoside triphosphate diphosphohydrolase 2	Q9Y5L3	ENTPD2	OID21260	0.5767	0.4487	0.6786	0.4233	0.3214	0.5513	0.586764	0.199876	0.833097
Osteomodulin	Q99983	OMD	OID20725	0.5765	0.4559	0.6741	0.4235	0.3259	0.5441	0.574356	0.307407	-0.502307
Organic solute transporter subunit beta	Q86UW2	SLC51B	OID30107	0.5763	0.4479	0.6785	0.4237	0.3215	0.5521	0.586355	0.205969	0.77359
Secreted frizzled-related protein 1	Q8N474	SFRP1	OID20984	0.576	0.3825	0.7128	0.424	0.2872	0.6175	0.667501	0.0369611	2.96581
Fibroblast growth factor 21	Q9NSA1	FGF21	OID21402	0.576	0.4428	0.6826	0.424	0.3174	0.5572	0.611511	0.0100082	-0.0547869
Transforming growth factor beta receptor type 3	Q03167	TGFBR3	OID20255	0.5758	0.4641	0.6676	0.4242	0.3324	0.5359	0.567567	0.485508	-0.212481
Prolargin	P51888	PRELP	OID20766	0.5752	0.437	0.684	0.4248	0.316	0.563	0.608523	0.0852161	1.46745
C-C motif chemokine 13	Q99616	CCL13	OID20655	0.5751	0.4441	0.6785	0.4249	0.3215	0.5559	0.576963	0.276729	0.787301
Cystatin-C	P01034	CST3	OID20400	0.5746	0.4508	0.674	0.4254	0.326	0.5492	0.561227	0.38562	0.0850198
Collagen alpha-1(IV) chain	P02462	COL4A1	OID20208	0.5746	0.4522	0.6729	0.4254	0.3271	0.5478	0.562918	0.390517	0.64711
Glycerophosphocholine cholinephosphodiesterase ENPP6	Q6UWR7	ENPP6	OID30273	0.5745	0.4358	0.683	0.4255	0.317	0.5642	0.602555	0.111082	0.0530537
Chordin-like protein 1	Q9BU40	CHRDL1	OID20771	0.5744	0.4523	0.6732	0.4256	0.3268	0.5477	0.579808	0.218599	-0.218939
High affinity immunoglobulin alpha and immunoglobulin mu Fc receptor	Q8WWV6	FCAMR	OID30332	0.5734	0.4301	0.6847	0.4266	0.3153	0.5699	0.60716	0.0991823	0.154919
T-lymphocyte activation antigen CD80	P33681	CD80	OID30291	0.5732	0.4385	0.679	0.4268	0.321	0.5615	0.587366	0.174427	0.241078
HLA class II histocompatibility antigen gamma chain	P04233	CD74	OID21040	0.5731	0.4381	0.6787	0.4269	0.3213	0.5619	0.587523	0.18367	0.431942
Folate receptor beta	P14207	FOLR2	OID21062	0.5731	0.4342	0.6815	0.4269	0.3185	0.5658	0.587201	0.212983	0.0158046
Latent-transforming growth factor beta-binding protein 2	Q14767	LTBP2	OID20254	0.5729	0.4521	0.6711	0.4271	0.3289	0.5479	0.579984	0.201598	0.412773
Galectin-9	O00182	LGALS9	OID20781	0.5727	0.4362	0.6806	0.4273	0.3194	0.5638	0.590423	0.187336	0.166193
Natural cytotoxicity triggering receptor 3 ligand 1	Q68D85	NCR3LG1	OID31490	0.5727	0.4427	0.6758	0.4273	0.3242	0.5573	0.579628	0.237122	0.271556
Group 10 secretory phospholipase A2	O15496	PLA2G10	OID21002	0.5724	0.4245	0.6874	0.4276	0.3126	0.5755	0.629078	-0.104291	0.355943
Beta-1,4-galactosyltransferase 1	P15291	B4GALT1	OID20780	0.5724	0.4463	0.6739	0.4276	0.3261	0.5537	0.580198	0.231018	-0.126744
Insulin-like growth factor-binding protein 4	P22692	IGFBP4	OID21158	0.5719	0.4348	0.6795	0.4281	0.3205	0.5652	0.595859	0.143576	0.178164
Fibroblast growth factor 5	P12034	FGF5	OID20490	0.5718	0.447	0.6715	0.4282	0.3285	0.553	0.558969	0.36705	0.74456
Lymphocyte function-associated antigen 3	P19256	CD58	OID20716	0.5706	0.4525	0.667	0.4294	0.333	0.5475	0.560846	0.394079	-0.096583
Receptor-type tyrosine-protein phosphatase C	P08575	PTPRC	OID30380	0.5702	0.4243	0.6836	0.4298	0.3164	0.5757	0.607154	0.103366	0.217739
Growth/differentiation factor 2	Q9UK05	GDF2	OID20202	0.5699	0.4237	0.6817	0.4301	0.3183	0.5763	0.585313	0.198988	0.0110079
Vitamin K-dependent protein C	P04070	PROC	OID20402	0.5698	0.4433	0.6708	0.4302	0.3292	0.5567	0.555259	0.364436	-0.285272
Alpha-hemoglobin-stabilizing protein	Q9NZD4	AHSP	OID21078	0.5698	0.4422	0.6721	0.4302	0.3279	0.5578	0.590837	0.0431722	0.324225
Chondroadherin	O15335	CHAD	OID30660	0.5697	0.4438	0.6705	0.4303	0.3295	0.5562	0.566637	0.305159	-0.237735
Hepatocyte growth factor receptor	P08581	MET	OID20269	0.5696	0.4469	0.6684	0.4304	0.3316	0.5531	0.544898	0.423859	-0.019929
Adhesion G protein-coupled receptor E5	P48960	ADGRE5	OID20260	0.5694	0.4429	0.6707	0.4306	0.3293	0.5571	0.569747	0.282192	0.431309
Follistatin-related protein 3	O95633	FSTL3	OID20782	0.5693	0.4411	0.6727	0.4307	0.3273	0.5589	0.579315	0.217648	0.347872
Myelin-oligodendrocyte glycoprotein	Q16653	MOG	OID21384	0.5693	0.4479	0.6683	0.4307	0.3317	0.5521	0.574223	0.225893	0.00213199
Carbonic anhydrase 9	Q16790	CA9	OID21417	0.5693	0.4244	0.6816	0.4307	0.3184	0.5756	0.599993	0.107193	0.827014
Proto-oncogene tyrosine-protein kinase receptor Ret	P07949	RET	OID21346	0.5688	0.4391	0.6728	0.4312	0.3272	0.5609	0.569285	0.281723	0.0506145
Fibroblast growth factor-binding protein 1	Q14512	FGFBP1	OID21507	0.5687	0.43	0.6778	0.4313	0.3222	0.57	0.591597	0.15351	-0.290337
Neuronal calcium sensor 1	P62166	NCS1	OID21458	0.5684	0.4293	0.678	0.4316	0.322	0.5707	0.595423	0.126331	0.0897854
T-cell surface glycoprotein CD8 alpha chain	P01732	CD8A	OID21018	0.5676	0.4379	0.6711	0.4324	0.3289	0.5621	0.564064	0.305543	0.42939
Endosialin	Q9HCU0	CD248	OID30394	0.5675	0.4326	0.6749	0.4325	0.3251	0.5674	0.588034	0.168911	-0.0917985
Beta-1,3-galactosyl-O-glycosyl-glycoprotein beta-1,6-N-acetylglucosaminyltransferase	Q02742	GCNT1	OID21379	0.5674	0.4367	0.6711	0.4326	0.3289	0.5633	0.568575	0.274896	0.538693
Macrophage scavenger receptor types I and II	P21757	MSR1	OID21063	0.5671	0.4292	0.6763	0.4329	0.3237	0.5708	0.594125	0.109233	0.272643
Biotinidase	P43251	BTD	OID30754	0.567	0.4102	0.6865	0.433	0.3135	0.5898	0.616579	0.103624	0.0668825
Secretoglobin family 3A member 1	Q96QR1	SCGB3A1	OID30577	0.5664	0.4409	0.6677	0.4336	0.3322	0.5591	0.569923	0.253813	0.0412508
Ephrin type-A receptor 1	P21709	EPHA1	OID20677	0.5657	0.44	0.6674	0.4343	0.3326	0.56	0.57813	0.153607	-0.246308
Scavenger receptor cysteine-rich domain-containing group B protein	Q8WTU2	SSC4D	OID20182	0.5657	0.4324	0.6728	0.4343	0.3272	0.5676	0.597647	0.019777	0.453641
Growth hormone receptor	P10912	GHR	OID30574	0.565	0.4272	0.6745	0.435	0.3255	0.5728	0.591755	0.0777285	-0.52101
Matrix metalloproteinase-9	P14780	MMP9	OID21103	0.565	0.4437	0.663	0.435	0.337	0.5563	0.540094	0.47014	0.0247842
C-type lectin domain family 12 member A	Q5QGZ9	CLEC12A	OID30552	0.5641	0.4302	0.6696	0.4359	0.3304	0.5698	0.558541	0.318613	0.423708
N-acetylneuraminate lyase	Q9BXD5	NPL	OID30329	0.5635	0.4198	0.6752	0.4365	0.3248	0.5802	0.56033	0.290545	-0.086179
Tumor necrosis factor receptor superfamily member 1B	P20333	TNFRSF1B	OID21145	0.5634	0.4175	0.6775	0.4366	0.3225	0.5825	0.604294	0.0544416	0.318706
Vascular endothelial growth factor A	P15692	VEGFA	OID20650	0.5632	0.442	0.6619	0.4368	0.3381	0.558	0.543233	0.426737	0.858656
Contactin-associated protein-like 2	Q9UHC6	CNTNAP2	OID20556	0.5631	0.4323	0.6675	0.4369	0.3325	0.5677	0.56719	0.252412	0.14114
Proenkephalin-A	P01210	PENK	OID30666	0.5629	0.4238	0.6726	0.4371	0.3274	0.5762	0.581633	0.172763	2.09607
Tartrate-resistant acid phosphatase type 5	P13686	ACP5	OID20314	0.5628	0.4308	0.668	0.4372	0.332	0.5692	0.566439	0.260972	0.175706
Tissue factor pathway inhibitor 2	P48307	TFPI2	OID21512	0.5627	0.4358	0.6652	0.4373	0.3348	0.5642	0.554225	0.33695	0.128778
CD160 antigen	O95971	CD160	OID20647	0.5625	0.4308	0.6681	0.4375	0.3319	0.5692	0.572887	0.206324	0.0428735
SLIT and NTRK-like protein 2	Q9H156	SLITRK2	OID21409	0.5625	0.4218	0.6736	0.4375	0.3264	0.5782	0.588084	0.156035	-0.0908465
Protein MENT	Q9BUN1	MENT	OID30595	0.5623	0.4334	0.6664	0.4377	0.3336	0.5666	0.569542	0.235354	0.00618934
Urokinase plasminogen activator surface receptor	Q03405	PLAUR	OID20764	0.5621	0.432	0.6664	0.4379	0.3336	0.568	0.569882	0.224628	-0.211564
Creatine kinase B-type	P12277	CKB	OID30400	0.562	0.4196	0.6744	0.438	0.3256	0.5804	0.598927	0.0821394	-0.00142497
Secreted frizzled-related protein 4	Q6FHJ7	SFRP4	OID30648	0.5619	0.4219	0.6721	0.4381	0.3279	0.5781	0.587166	0.150722	-0.0402945
Enoyl-CoA hydratase domain-containing protein 3, mitochondrial	Q96DC8	ECHDC3	OID30293	0.5612	0.4177	0.6729	0.4388	0.3271	0.5823	0.570923	0.244917	0.610152
Synaptosomal-associated protein 25	P60880	SNAP25	OID30811	0.5602	0.4208	0.6708	0.4398	0.3292	0.5792	0.583753	0.157616	0.140079
Mothers against decapentaplegic homolog 3	P84022	SMAD3	OID31418	0.5596	0.4377	0.6592	0.4404	0.3408	0.5623	0.532784	0.445294	0.504705
Neuroserpin	Q99574	SERPINI1	OID30604	0.5595	0.436	0.6595	0.4405	0.3405	0.564	0.530375	0.431463	0.647316
Angiogenin	P03950	ANG	OID20403	0.5594	0.3829	0.6904	0.4406	0.3096	0.6171	0.63254	0.0918319	0.988523
dCTP pyrophosphatase 1	Q9H773	DCTPP1	OID20148	0.5583	0.4241	0.6657	0.4417	0.3343	0.5759	0.569241	0.217166	0.706033
Apolipoprotein L1	O14791	APOL1	OID30708	0.5582	0.4349	0.6591	0.4418	0.3409	0.5651	0.560762	0.251341	1.52197
Macrophage receptor MARCO	Q9UEW3	MARCO	OID20210	0.5582	0.4217	0.6656	0.4418	0.3344	0.5783	0.550287	0.312876	0.154941
Inter-alpha-trypsin inhibitor heavy chain H1	P19827	ITIH1	OID30722	0.5574	0.3769	0.6874	0.4426	0.3126	0.6231	0.592448	0.212798	3.09006
Phospholipase A2	P04054	PLA2G1B	OID20252	0.5569	0.427	0.6615	0.4431	0.3385	0.573	0.556089	0.284355	-0.344411
Coagulation factor X	P00742	F10	OID30684	0.5567	0.4179	0.6667	0.4433	0.3333	0.5821	0.571326	0.209144	-1.34344
Inosine triphosphate pyrophosphatase	Q9BY32	ITPA	OID30082	0.5567	0.4286	0.6595	0.4433	0.3405	0.5714	0.508901	0.462853	-0.406438
Fibulin-2	P98095	FBLN2	OID30378	0.5563	0.4246	0.6621	0.4437	0.3379	0.5754	0.565506	0.22265	0.24826
Stromelysin-2	P09238	MMP10	OID20687	0.5561	0.3985	0.6789	0.4439	0.3211	0.6015	0.62481	-0.105113	0.536908
Ribonuclease T2	O00584	RNASET2	OID20321	0.5546	0.4219	0.6611	0.4454	0.3389	0.5781	0.557677	0.259017	0.413982
Leptin	P41159	LEP	OID20187	0.5541	0.4192	0.6626	0.4459	0.3374	0.5808	0.570337	0.17605	-0.201193
Insulin-like growth factor-binding protein 6	P24592	IGFBP6	OID20413	0.5539	0.4248	0.6588	0.4461	0.3412	0.5752	0.561508	0.206751	0.0562335
Monocyte differentiation antigen CD14	P08571	CD14	OID20378	0.5538	0.4284	0.6566	0.4462	0.3434	0.5716	0.557957	0.242979	0.0904348
C-C motif chemokine 28	Q9NRJ3	CCL28	OID20569	0.5538	0.4355	0.6513	0.4462	0.3487	0.5645	0.535864	0.435345	0.610399
C-type lectin domain family 4 member G	Q6UXB4	CLEC4G	OID20590	0.5534	0.4129	0.6658	0.4466	0.3342	0.5871	0.592677	0.00128421	-0.0931838
Integrin beta-6	P18564	ITGB6	OID20493	0.553	0.4299	0.6536	0.447	0.3464	0.5701	0.54093	0.383047	-0.244817
Ephrin type-A receptor 4	P54764	EPHA4	OID30622	0.5524	0.4202	0.6586	0.4476	0.3414	0.5798	0.549875	0.290222	-0.748914
Triggering receptor expressed on myeloid cells 2	Q9NZC2	TREM2	OID20731	0.5521	0.4249	0.6555	0.4479	0.3445	0.5751	0.548247	0.308606	0.372465
Mast cell-expressed membrane protein 1	Q8IX19	MCEMP1	OID30501	0.5509	0.4341	0.6475	0.4491	0.3525	0.5659	0.512443	0.585344	-0.370237
Angiopoietin-2	O15123	ANGPT2	OID21463	0.5503	0.4136	0.6604	0.4497	0.3396	0.5864	0.583091	0.0385255	0.519067
Calsyntenin-3	Q9BQT9	CLSTN3	OID31092	0.5503	0.4147	0.6595	0.4497	0.3405	0.5853	0.560806	0.220813	0.00270933
Ezrin	P15311	EZR	OID21017	0.5496	0.4229	0.6531	0.4504	0.3469	0.5771	0.547232	0.293625	0.346294
Protocadherin-12	Q9NPG4	PCDH12	OID31045	0.5496	0.39	0.673	0.4504	0.327	0.61	0.608329	0.0319576	0.459641
Natural killer cell receptor 2B4	Q9BZW8	CD244	OID20628	0.5495	0.4224	0.6527	0.4505	0.3473	0.5776	0.53923	0.341086	0.066586
Fractalkine	P78423	CX3CL1	OID20976	0.5494	0.4258	0.6501	0.4506	0.3499	0.5742	0.539431	0.36748	-0.114673
Neural proliferation differentiation and control protein 1	Q9NQX5	NPDC1	OID20205	0.5488	0.4173	0.6555	0.4512	0.3445	0.5827	0.54554	0.292263	0.439182
Lysosome-associated membrane glycoprotein 2	P13473	LAMP2	OID21035	0.5486	0.3987	0.6658	0.4514	0.3339	0.6013	0.578628	0.13443	0.54394
Inhibin beta B chain	P09529	INHBB	OID30625	0.5481	0.4081	0.6594	0.4519	0.3406	0.5919	0.55946	0.222231	0.187979
Carcinoembryonic antigen-related cell adhesion molecule 16	Q2WEN9	CEACAM16	OID31495	0.5479	0.4132	0.6567	0.4521	0.3433	0.5868	0.570348	0.11485	-0.175068
Progranulin	P28799	GRN	OID21159	0.5475	0.4107	0.6568	0.4525	0.3432	0.5893	0.552445	0.250081	0.4485
Brevican core protein	Q96GW7	BCAN	OID20998	0.5469	0.417	0.6522	0.4531	0.3478	0.583	0.553644	0.220356	-0.0615796
V-set and immunoglobulin domain-containing protein 2	Q96IQ7	VSIG2	OID31371	0.5468	0.4082	0.6575	0.4532	0.3425	0.5918	0.576402	-0.057387	0.525498
Glutathione hydrolase 1 proenzyme	P19440	GGT1	OID21075	0.5464	0.4127	0.6551	0.4536	0.3449	0.5873	0.563544	0.13228	1.02595
Contactin-1	Q12860	CNTN1	OID20307	0.546	0.419	0.65	0.454	0.35	0.581	0.542935	0.295169	-0.140722
Serine/threonine-protein kinase receptor R3	P37023	ACVRL1	OID20999	0.5459	0.397	0.6628	0.4541	0.3372	0.603	0.580159	0.0843918	0.613735
Tumor necrosis factor receptor superfamily member 17	Q02223	TNFRSF17	OID30589	0.5458	0.4225	0.6464	0.4542	0.3536	0.5775	0.522398	0.429804	0.0531883
Tumor necrosis factor receptor superfamily member EDAR	Q9UNE0	EDAR	OID20525	0.5458	0.4218	0.647	0.4542	0.353	0.5782	0.510727	0.487768	-0.130696
Lactoperoxidase	P22079	LPO	OID20963	0.5455	0.4242	0.6458	0.4545	0.3542	0.5758	0.533585	0.395705	0.0333984
CD99 antigen	P14209	CD99	OID21110	0.545	0.4241	0.6448	0.455	0.3552	0.5759	0.5355	0.380334	-0.0429767
Tetranectin	P05452	CLEC3B	OID30756	0.5448	0.4094	0.6539	0.4552	0.3466	0.5906	0.549542	0.243626	-0.442635
SLIT and NTRK-like protein 1	Q96PX8	SLITRK1	OID30510	0.5447	0.4115	0.6522	0.4553	0.3478	0.5885	0.526341	0.352305	-0.236402
Oncostatin-M-specific receptor subunit beta	Q99650	OSMR	OID20356	0.5439	0.4149	0.6489	0.4561	0.3511	0.5851	0.546547	0.253658	-0.0532992
CCN family member 3	P48745	CCN3	OID20299	0.543	0.4094	0.6514	0.457	0.3486	0.5906	0.555463	0.190647	0.269799
Pyrin domain-containing protein 1	Q8WXC3	PYDC1	OID30202	0.5429	0.417	0.646	0.4571	0.354	0.583	0.538404	0.310715	0.6536
Lysosomal Pro-X carboxypeptidase	P42785	PRCP	OID20337	0.5427	0.4126	0.6487	0.4573	0.3513	0.5874	0.545571	0.250227	0.715926
Succinate dehydrogenase	P21912	SDHB	OID31436	0.5426	0.4036	0.6543	0.4574	0.3457	0.5964	0.550851	0.2342	1.38135
Tumor necrosis factor receptor superfamily member 10B	O14763	TNFRSF10B	OID20981	0.5421	0.3884	0.6627	0.4579	0.3373	0.6116	0.579479	0.115147	0.453459
Immunoglobulin lambda constant 2	P0DOY2	IGLC2	OID30740	0.5419	0.3804	0.6647	0.4581	0.3353	0.6196	0.537506	0.279585	3.64088
Heat shock protein beta-6	O14558	HSPB6	OID21408	0.5416	0.3994	0.6536	0.4584	0.3464	0.6006	0.527882	0.327784	0.719163
Reticulon-4 receptor	Q9BZR6	RTN4R	OID21424	0.5416	0.4064	0.6516	0.4584	0.3484	0.5936	0.55406	0.201952	0.041993
Fatty acid-binding protein, heart	P05413	FABP3	OID30351	0.5411	0.4	0.6527	0.4589	0.3473	0.6	0.528985	0.331258	0.771882
Carboxypeptidase M	P14384	CPM	OID21054	0.5411	0.3962	0.6568	0.4589	0.3432	0.6038	0.58158	0.0548813	0.536955
Insulin-like growth factor-binding protein-like 1	Q8WX77	IGFBPL1	OID20155	0.5405	0.3964	0.6548	0.4595	0.3452	0.6036	0.556098	0.184615	0.60505
Coagulation factor XI	P03951	F11	OID30773	0.5403	0.407	0.6484	0.4597	0.3516	0.593	0.533391	0.308439	0.0850289
Cathepsin F	Q9UBX1	CTSF	OID21500	0.54	0.4128	0.6449	0.46	0.3551	0.5872	0.549697	0.172606	0.662941
CCN family member 4	O95388	CCN4	OID21444	0.5392	0.4072	0.6463	0.4608	0.3538	0.5928	0.531009	0.317156	0.112166
Galectin-10	Q05315	CLC	OID20126	0.5388	0.4022	0.6492	0.4612	0.3508	0.5978	0.5476	0.224501	0.17203
Cobalamin binding intrinsic factor	P27352	CBLIF	OID20179	0.5386	0.3878	0.6578	0.4614	0.3422	0.6122	0.577901	0.100417	-0.779641
MAM domain-containing protein 2	Q7Z304	MAMDC2	OID30309	0.5376	0.4128	0.64	0.4624	0.36	0.5872	0.535132	0.291802	0.634791
Angiopoietin-related protein 2	Q9UKU9	ANGPTL2	OID20726	0.5359	0.4022	0.6442	0.4641	0.3558	0.5978	0.529515	0.303691	0.421499
Pepsin A-4	P0DJD7	PGA4	OID30699	0.5355	0.3925	0.6514	0.4645	0.3486	0.6075	0.576861	-0.0395114	-1.65609
T-cell leukemia/lymphoma protein 1A	P56279	TCL1A	OID20987	0.5355	0.4018	0.6448	0.4645	0.3552	0.5982	0.54925	0.166876	-0.055793
GDNF family receptor alpha-1	P56159	GFRA1	OID21457	0.5354	0.3661	0.6666	0.4646	0.3334	0.6339	0.617936	-0.0710066	0.419774
Protein kinase C-binding protein NELL2	Q99435	NELL2	OID20706	0.5354	0.4028	0.6429	0.4646	0.3571	0.5972	0.530654	0.298158	0.594116
Branched-chain-amino-acid aminotransferase, cytosolic	P54687	BCAT1	OID30312	0.535	0.3744	0.6603	0.465	0.3397	0.6256	0.56911	0.183009	0.892489
Guanylate-binding protein 1	P32455	GBP1	OID31128	0.5345	0.3905	0.649	0.4655	0.351	0.6095	0.519735	0.314453	-0.0834847
Receptor tyrosine-protein kinase erbB-3	P21860	ERBB3	OID20705	0.5342	0.4044	0.6407	0.4658	0.3593	0.5956	0.523371	0.328557	-0.40641
Serotransferrin	P02787	TF	OID30783	0.534	0.397	0.6444	0.466	0.3556	0.603	0.520086	0.326846	-0.0261178
Tripeptidyl-peptidase 1	O14773	TPP1	OID20750	0.5337	0.4007	0.6423	0.4663	0.3578	0.5993	0.521824	0.327101	0.652371
C-X-C motif chemokine 10	P02778	CXCL10	OID20697	0.533	0.374	0.6551	0.467	0.3449	0.626	0.528773	0.277742	1.11479
Transthyretin	P02766	TTR	OID30782	0.5328	0.3995	0.6412	0.4672	0.3588	0.6005	0.530469	0.280746	-0.0788857
Basigin	P35613	BSG	OID20626	0.5326	0.3884	0.6487	0.4674	0.3513	0.6116	0.568084	0.0507194	-0.441308
Legumain	Q99538	LGMN	OID20773	0.5326	0.4113	0.6325	0.4674	0.3675	0.5887	0.470713	0.61277	0.652515
Oncostatin-M	P13725	OSM	OID20574	0.532	0.399	0.6396	0.468	0.3604	0.601	0.50078	0.4121	-0.302934
Nodal modulator 1	Q15155	NOMO1	OID21106	0.532	0.3957	0.6425	0.468	0.3575	0.6043	0.53495	0.25002	0.23421
Cadherin-2	P19022	CDH2	OID20170	0.5318	0.4012	0.6385	0.4682	0.3615	0.5988	0.527417	0.293636	0.134434
Endothelin receptor type B	P24530	EDNRB	OID30421	0.53	0.3821	0.6461	0.47	0.3539	0.6179	0.531475	0.252909	1.05706
Cadherin EGF LAG seven-pass G-type receptor 2	Q9HCU4	CELSR2	OID30593	0.53	0.4015	0.6354	0.47	0.3646	0.5985	0.521685	0.32398	-0.140132
Beta-galactosidase	P16278	GLB1	OID20949	0.5297	0.4017	0.635	0.4703	0.365	0.5983	0.507631	0.418455	0.445553
Sulfhydryl oxidase 1	O00391	QSOX1	OID30729	0.5294	0.3887	0.6429	0.4706	0.3571	0.6113	0.539842	0.207114	0.115804
Apolipoprotein F	Q13790	APOF	OID30701	0.5294	0.3238	0.678	0.4706	0.322	0.6762	0.622833	0.0991628	1.84673
Chondroitin sulfate proteoglycan 4	Q6UVK1	CSPG4	OID30397	0.5293	0.3991	0.6361	0.4707	0.3639	0.6009	0.514127	0.355113	0.109988
Retbindin	Q9BSG5	RTBDN	OID21343	0.5289	0.4006	0.6351	0.4711	0.3649	0.5994	0.535286	0.207584	0.159587
T-lymphocyte activation antigen CD86	P42081	CD86	OID31500	0.5285	0.3827	0.6451	0.4715	0.3549	0.6173	0.544595	0.19279	-0.160804
Synaptotagmin-1	P21579	SYT1	OID31089	0.5281	0.3432	0.668	0.4719	0.332	0.6568	0.611383	0.0711105	2.46864
Placenta growth factor	P49763	PGF	OID20673	0.528	0.3885	0.6414	0.472	0.3586	0.6115	0.551361	0.132838	0.026875
Integrin alpha-11	Q9UKX5	ITGA11	OID20581	0.528	0.3619	0.6571	0.472	0.3429	0.6381	0.583919	0.10252	-0.1631
Seizure 6-like protein 2	Q6UXD5	SEZ6L2	OID21289	0.5279	0.3958	0.6358	0.4721	0.3642	0.6042	0.526765	0.272424	-0.126762
Eosinophil cationic protein	P12724	RNASE3	OID20203	0.5278	0.3927	0.6377	0.4722	0.3623	0.6073	0.528439	0.26045	0.24439
Tumor necrosis factor ligand superfamily member 13	O75888	TNFSF13	OID20733	0.5277	0.3974	0.6344	0.4723	0.3656	0.6026	0.518903	0.329876	-0.0702409
Plasminogen	P00747	PLG	OID30785	0.5266	0.389	0.6379	0.4734	0.3621	0.611	0.523569	0.277549	0.207088
Guanylin	Q02747	GUCA2A	OID21101	0.5265	0.3858	0.64	0.4735	0.36	0.6142	0.537848	0.189425	-0.095106
Cystatin-SN	P01037	CST1	OID30581	0.5263	0.4075	0.626	0.4737	0.374	0.5925	0.504366	0.489549	0.0489451
Aminopeptidase N	P15144	ANPEP	OID20350	0.526	0.3965	0.6328	0.474	0.3672	0.6035	0.531799	0.195248	0.816364
Kit ligand	P21583	KITLG	OID20196	0.526	0.3895	0.6371	0.474	0.3629	0.6105	0.511247	0.323566	-0.600986
Paralemmin-1	O75781	PALM	OID31515	0.5256	0.378	0.6432	0.4744	0.3568	0.622	0.544118	0.181849	-0.165856
Neurogenic locus notch homolog protein 1	P46531	NOTCH1	OID20311	0.5256	0.393	0.6342	0.4744	0.3658	0.607	0.521235	0.288112	-0.25999
Tumor necrosis factor receptor superfamily member 6	P25445	FAS	OID20316	0.5255	0.289	0.6945	0.4745	0.3051	0.711	0.679504	-0.0624564	2.38892
Proline-rich transmembrane protein 3	Q5FWE3	PRRT3	OID30276	0.5241	0.3976	0.6291	0.4759	0.3709	0.6024	0.517977	0.330511	-0.374926
Histamine N-methyltransferase	P50135	HNMT	OID20975	0.5239	0.3778	0.6425	0.4761	0.3575	0.6222	0.563527	0.0615508	0.172388
Procollagen C-endopeptidase enhancer 1	Q15113	PCOLCE	OID20384	0.5237	0.3805	0.6398	0.4763	0.3602	0.6195	0.550192	0.110875	0.406856
Multiple epidermal growth factor-like domains protein 9	Q9H1U4	MEGF9	OID20285	0.5236	0.3938	0.6311	0.4764	0.3689	0.6062	0.530023	0.211207	0.384644
Proprotein convertase subtilisin/kexin type 9	Q8NBP7	PCSK9	OID20235	0.5235	0.3786	0.6392	0.4765	0.3608	0.6214	0.516579	0.285238	-0.216914
Matrilin-2	O00339	MATN2	OID20767	0.5234	0.3959	0.6291	0.4766	0.3709	0.6041	0.510469	0.350966	0.136687
Zinc finger and BTB domain-containing protein 16	Q05516	ZBTB16	OID21205	0.5225	0.3954	0.6277	0.4775	0.3723	0.6046	0.502071	0.397223	-0.0962826
Beta-defensin 4A	O15263	DEFB4A_DEFB4B	OID21373	0.5224	0.382	0.6371	0.4776	0.3629	0.618	0.552963	0.0639932	0.0498325
Microfibrillar-associated protein 5	Q13361	MFAP5	OID20239	0.5222	0.3827	0.6358	0.4778	0.3642	0.6173	0.52209	0.261377	-0.373548
Prostasin	Q16651	PRSS8	OID20763	0.522	0.3742	0.6416	0.478	0.3584	0.6258	0.562623	0.0416752	0.127399
Bone marrow stromal antigen 2	Q10589	BST2	OID21029	0.5219	0.3761	0.6398	0.4781	0.3602	0.6239	0.541741	0.180173	1.39597
Interleukin-2 receptor subunit alpha	P01589	IL2RA	OID20267	0.5216	0.3907	0.6294	0.4784	0.3706	0.6093	0.515905	0.30267	0.569676
SPARC-related modular calcium-binding protein 2	Q9H3U7	SMOC2	OID20730	0.5216	0.3893	0.631	0.4784	0.369	0.6107	0.540851	0.0786854	1.34848
Cadherin-related family member 2	Q9BYE9	CDHR2	OID21282	0.52	0.3727	0.6401	0.48	0.3599	0.6273	0.560803	0.0635681	-0.0945872
Platelet-activating factor acetylhydrolase	Q13093	PLA2G7	OID21105	0.519	0.38	0.6328	0.481	0.3673	0.62	0.531088	0.198489	-0.283424
C-C motif chemokine 17	Q92583	CCL17	OID20745	0.5189	0.3974	0.6203	0.4811	0.3797	0.6026	0.496174	0.524854	-0.16613
Pikachurin	Q63HQ2	EGFLAM	OID31496	0.5178	0.3851	0.6264	0.4822	0.3736	0.6149	0.474401	0.440853	0.585882
Polypeptide N-acetylgalactosaminyltransferase 5	Q7Z7M9	GALNT5	OID30295	0.5169	0.3841	0.6264	0.4831	0.3736	0.6159	0.496626	0.365366	-0.072863
Apolipoprotein C-I	P02654	APOC1	OID30749	0.5165	0.3859	0.6244	0.4835	0.3756	0.6141	0.507872	0.317339	-0.569568
Protein S100-A14	Q9HCY8	S100A14	OID30987	0.5165	0.3847	0.6246	0.4835	0.3754	0.6153	0.492273	0.387938	0.912297
Gastric triacylglycerol lipase	P07098	LIPF	OID30266	0.5163	0.3814	0.6271	0.4837	0.3729	0.6186	0.51361	0.274308	-0.0248939
Serine hydroxymethyltransferase, cytosolic	P34896	SHMT1	OID20714	0.5157	0.3835	0.6243	0.4843	0.3757	0.6165	0.476431	0.46476	-0.674961
Asporin	Q9BXN1	ASPN	OID30315	0.5154	0.3165	0.6608	0.4846	0.3392	0.6835	0.578622	0.129003	1.85721
L-selectin	P14151	SELL	OID30752	0.5153	0.3742	0.6302	0.4847	0.3698	0.6258	0.510741	0.276997	-0.421767
Ribonuclease K6	Q93091	RNASE6	OID30689	0.515	0.3668	0.6341	0.485	0.3659	0.6332	0.521606	0.233249	1.13791
Annexin A11	P50995	ANXA11	OID20583	0.5146	0.3888	0.619	0.4854	0.381	0.6112	0.47794	0.483143	-0.51507
Apolipoprotein M	O95445	APOM	OID20374	0.5145	0.3721	0.6305	0.4855	0.3695	0.6279	0.525886	0.205624	-0.0527247
Mannan-binding lectin serine protease 1	P48740	MASP1	OID20954	0.5138	0.3712	0.6293	0.4862	0.3709	0.6288	0.51453	0.253568	-0.0131034
Suprabasin	Q6UWP8	SBSN	OID30398	0.5138	0.3779	0.6255	0.4862	0.3749	0.6221	0.503287	0.313361	0.522424
Tumor necrosis factor receptor superfamily member 13B	O14836	TNFRSF13B	OID20702	0.5134	0.3874	0.6179	0.4866	0.3821	0.6126	0.486005	0.455041	0.697256
Discoidin, CUB and LCCL domain-containing protein 2	Q96PD2	DCBLD2	OID21474	0.5128	0.3806	0.6224	0.4872	0.3776	0.6194	0.524998	0.139121	-0.120817
Semaphorin-3F	Q13275	SEMA3F	OID20186	0.5127	0.3788	0.6232	0.4873	0.3768	0.6212	0.504672	0.303679	0.254203
Protocadherin-9	Q9HC56	PCDH9	OID31516	0.5122	0.3691	0.6296	0.4878	0.3707	0.6309	0.540856	0.0953431	0.439981
Epidermal growth factor-like protein 7	Q9UHF1	EGFL7	OID21252	0.5121	0.3517	0.6397	0.4879	0.3603	0.6483	0.564825	0.0570951	1.64449
Protein FAM3C	Q92520	FAM3C	OID20233	0.512	0.373	0.6266	0.488	0.3734	0.627	0.540975	0.0386378	0.179299
CD99 antigen-like protein 2	Q8TCZ2	CD99L2	OID21122	0.5119	0.3876	0.6159	0.4881	0.3841	0.6124	0.496575	0.405351	-0.3267
Beta-glucuronidase	P08236	GUSB	OID20296	0.5111	0.3685	0.6278	0.4889	0.3722	0.6315	0.529077	0.16851	0.380255
Retinoid-binding protein 7	Q96R05	RBP7	OID31526	0.5111	0.3706	0.6256	0.4889	0.3744	0.6294	0.511884	0.251563	0.271682
Fibronectin type III domain-containing protein 1	Q4ZHG4	FNDC1	OID31127	0.5109	0.3754	0.6223	0.4891	0.3777	0.6246	0.514822	0.222911	-0.216128
Carbonic anhydrase 12	O43570	CA12	OID21344	0.5105	0.3723	0.6247	0.4895	0.3753	0.6277	0.532849	0.0988173	-0.198864
Interleukin-19	Q9UHD0	IL19	OID20158	0.5102	0.3594	0.6329	0.4898	0.3671	0.6406	0.560983	-0.00756757	0.875439
Small proline-rich protein 3	Q9UBC9	SPRR3	OID31131	0.5099	0.3633	0.6287	0.4901	0.3713	0.6367	0.510923	0.251648	-0.00565136
Hephaestin	Q9BQS7	HEPH	OID30337	0.5098	0.3267	0.6491	0.4902	0.3511	0.6733	0.559726	0.169465	-2.71487
C-C motif chemokine 19	Q99731	CCL19	OID21030	0.5096	0.3814	0.6163	0.4904	0.3837	0.6186	0.49567	0.37634	1.6417
Complement factor B	P00751	CFB	OID30755	0.5094	0.3631	0.629	0.4906	0.3706	0.6369	0.539585	0.111207	-0.163449
Pro-adrenomedullin	P35318	ADM	OID21467	0.5091	0.3617	0.6298	0.4909	0.3703	0.6383	0.526521	0.191642	0.0155007
Lithostathine-1-alpha	P05451	REG1A	OID20415	0.5085	0.3599	0.6275	0.4915	0.3725	0.6401	0.480515	0.328765	1.31739
B-cell differentiation antigen CD72	P21854	CD72	OID30641	0.5079	0.3675	0.6235	0.4921	0.3765	0.6325	0.525036	0.121366	0.184617
Tumor necrosis factor receptor superfamily member 4	P43489	TNFRSF4	OID20653	0.5078	0.3621	0.6259	0.4922	0.3737	0.6379	0.52982	0.126545	0.0348278
Protein S100-G	P29377	S100G	OID31051	0.5077	0.3559	0.6304	0.4923	0.3696	0.6441	0.541172	0.102595	0.456063
Unconventional myosin-VI	Q9UM54	MYO6	OID30989	0.5076	0.3699	0.62	0.4924	0.38	0.6301	0.470616	0.389823	0.773044
Wiskott-Aldrich syndrome protein	P42768	WAS	OID20479	0.5073	0.3738	0.617	0.4927	0.383	0.6262	0.461661	0.444966	-0.436429
Inter-alpha-trypsin inhibitor heavy chain H4	Q14624	ITIH4	OID30762	0.5073	0.3597	0.6278	0.4927	0.3722	0.6403	0.541858	0.1004	-0.246702
Parvalbumin alpha	P20472	PVALB	OID21420	0.5064	0.3811	0.6117	0.4936	0.3883	0.6189	0.485569	0.428457	-1.35014
Metalloproteinase inhibitor 3	P35625	TIMP3	OID20684	0.5058	0.3645	0.6217	0.4942	0.3783	0.6355	0.503775	0.262143	0.586255
Furin	P09958	FURIN	OID21514	0.5055	0.3646	0.622	0.4945	0.378	0.6354	0.520621	0.171149	0.0349402
Prosaposin	P07602	PSAP	OID30419	0.5053	0.3532	0.6275	0.4947	0.3726	0.6468	0.510879	0.233644	0.27985
Receptor-type tyrosine-protein phosphatase zeta	P23471	PTPRZ1	OID30343	0.505	0.3721	0.6151	0.495	0.3847	0.6279	0.497279	0.301995	0.672562
Protein HEG homolog 1	Q9ULI3	HEG1	OID30579	0.5049	0.3518	0.6286	0.4951	0.3713	0.6482	0.538022	0.112991	0.295104
Alpha-1-antitrypsin	P01009	SERPINA1	OID30750	0.5048	0.3595	0.6233	0.4952	0.3768	0.6405	0.51735	0.197804	-0.256485
Attractin, Isoform 2	O75882_2	ATRN	OID30735	0.5042	0.3497	0.6275	0.4958	0.3729	0.6503	0.50012	0.265154	-0.0540068
Brother of CDO	Q9BWV1	BOC	OID20116	0.504	0.3722	0.6139	0.496	0.3859	0.6278	0.508471	0.214899	0.0361367
Sperm-associated antigen 1	Q07617	SPAG1	OID30979	0.5035	0.3597	0.6206	0.4965	0.3794	0.6403	0.501616	0.259194	0.85474
Kunitz-type protease inhibitor 1	O43278	SPINT1	OID21109	0.5029	0.3633	0.6179	0.4971	0.3825	0.6367	0.499485	0.268024	0.00581578
Insulin-like growth factor-binding protein 1	P08833	IGFBP1	OID20246	0.5026	0.3678	0.6145	0.4974	0.3855	0.6322	0.506341	0.218022	-0.232152
Serine protease inhibitor Kazal-type 6	Q6UWN8	SPINK6	OID21450	0.5018	0.377	0.6061	0.4982	0.3939	0.623	0.465394	0.505554	-0.259187
Integrin beta-2	P05107	ITGB2	OID20315	0.5017	0.3584	0.6191	0.4983	0.3814	0.6415	0.493913	0.281987	-0.179117
Growth/differentiation factor 15	Q99988	GDF15	OID20251	0.5014	0.3283	0.6372	0.4986	0.3628	0.6717	0.564154	0.0315857	1.18093
Apolipoprotein A-IV	P06727	APOA4	OID30733	0.5012	0.3592	0.6175	0.4988	0.382	0.6408	0.507084	0.215551	-0.336926
Cell adhesion molecule-related/down-regulated by oncogenes	Q4KMG0	CDON	OID20754	0.5006	0.3544	0.6214	0.4994	0.379	0.6456	0.53886	0.0294888	-0.218148
Heme oxygenase 1	P09601	HMOX1	OID20217	0.5002	0.3523	0.6217	0.4998	0.3783	0.6477	0.537833	0.0599334	0.448751
Myeloperoxidase	P05164	MPO	OID21100	0.5001	0.3541	0.6194	0.4999	0.3806	0.6459	0.519464	0.162936	0.375304
Platelet glycoprotein Ib alpha chain	P07359	GP1BA	OID20381	0.4999	0.3729	0.6062	0.5001	0.3939	0.6271	0.477173	0.446452	-0.0943873
Tumor necrosis factor ligand superfamily member 8	P32971	TNFSF8	OID30384	0.4997	0.3515	0.6208	0.5003	0.3792	0.6485	0.524186	0.141097	-0.0769666
Beta-1,4-glucuronyltransferase 1	O43505	B4GAT1	OID21127	0.4996	0.375	0.6044	0.5004	0.3953	0.6252	0.474061	0.476916	-0.0184149
Galectin-4	P56470	LGALS4	OID20748	0.4992	0.3405	0.6268	0.5008	0.3732	0.6595	0.540167	0.0868856	0.891377
Tyrosine-protein kinase receptor UFO	P30530	AXL	OID20363	0.4983	0.357	0.6149	0.5017	0.3849	0.6433	0.514601	0.127879	-0.0630563
Nectin-2	Q92692	NECTIN2	OID20222	0.497	0.3662	0.6062	0.503	0.3938	0.6331	0.47955	0.375586	-0.0413326
Serum amyloid P-component	P02743	APCS	OID30778	0.4968	0.3532	0.6153	0.5032	0.3847	0.6468	0.522482	0.111184	-0.493592
Endothelial cell-selective adhesion molecule	Q96AP7	ESAM	OID20270	0.4964	0.3685	0.6024	0.5036	0.3975	0.6315	0.402914	0.616832	-0.861392
Syndecan-1	P18827	SDC1	OID20169	0.496	0.3481	0.6171	0.504	0.3829	0.6519	0.500849	0.229429	0.401977
Stanniocalcin-2	O76061	STC2	OID21157	0.4959	0.3588	0.6105	0.5041	0.3895	0.642	0.507643	0.161842	0.115053
Chemokine-like protein TAFA-5	Q7Z5A7	TAFA5	OID21321	0.4947	0.3655	0.6032	0.5053	0.3968	0.6346	0.48637	0.340531	0.119459
Alpha-(1,6)-fucosyltransferase	Q9BYC5	FUT8	OID20992	0.4943	0.3694	0.5996	0.5057	0.4004	0.6306	0.469353	0.480007	0.322879
Neuronal pentraxin-2	P47972	NPTX2	OID30390	0.4942	0.3474	0.6143	0.5058	0.3857	0.6526	0.511611	0.168172	-0.574612
Lysosome membrane protein 2	Q14108	SCARB2	OID20943	0.4937	0.303	0.6433	0.5063	0.3567	0.6963	0.606388	-0.0499898	0.694342
Polypeptide N-acetylgalactosaminyltransferase 2	Q10471	GALNT2	OID21423	0.4936	0.3582	0.6063	0.5064	0.3937	0.642	0.49909	0.202622	0.108631
CD166 antigen	Q13740	ALCAM	OID20273	0.4935	0.3548	0.6083	0.5065	0.3917	0.6451	0.490494	0.262755	-0.147781
ICOS ligand	O75144	ICOSLG	OID21351	0.4934	0.3576	0.6057	0.5066	0.3943	0.6425	0.457928	0.39479	-0.359733
Afamin	P43652	AFM	OID30741	0.4934	0.3379	0.619	0.5066	0.3804	0.6621	0.510365	0.189518	0.167508
CCN family member 5	O76076	CCN5	OID21068	0.4927	0.3547	0.607	0.5073	0.393	0.6453	0.484861	0.289847	0.109296
Carcinoembryonic antigen-related cell adhesion molecule 8	P31997	CEACAM8	OID20102	0.4926	0.3611	0.6031	0.5074	0.3969	0.6389	0.492954	0.243492	-0.153157
Peroxiredoxin-2	P32119	PRDX2	OID30668	0.4922	0.3569	0.6047	0.5078	0.3953	0.6431	0.476933	0.329943	-0.100824
SH2 domain-containing protein 1A	O60880	SH2D1A	OID20514	0.4914	0.3543	0.6049	0.5086	0.3951	0.6457	0.485593	0.280451	1.12672
Sex hormone-binding globulin	P04278	SHBG	OID30685	0.4914	0.3534	0.6078	0.5086	0.3922	0.6466	0.522696	0.015124	-0.592533
Serine--pyruvate aminotransferase	P21549	AGXT	OID20139	0.4912	0.355	0.6046	0.5088	0.3954	0.645	0.477909	0.312607	0.827229
Follistatin	P19883	FST	OID20770	0.4911	0.3483	0.6089	0.5089	0.3911	0.6517	0.507015	0.154838	0.222354
SLIT and NTRK-like protein 6	Q9H5Y7	SLITRK6	OID20094	0.4911	0.3547	0.6044	0.5089	0.3956	0.6453	0.481836	0.304249	-0.154387
Opticin	Q9UBM4	OPTC	OID21362	0.491	0.3492	0.609	0.509	0.391	0.6508	0.504493	0.176086	1.38514
Low-density lipoprotein receptor	P01130	LDLR	OID20240	0.4907	0.351	0.6073	0.5093	0.3927	0.649	0.511218	0.105028	-0.0498693
Coagulation factor IX	P00740	F9	OID20349	0.4903	0.33	0.6202	0.5097	0.3798	0.6699	0.537488	0.0905837	-0.102561
Microtubule-associated protein 2	P11137	MAP2	OID31138	0.4903	0.3559	0.6025	0.5097	0.3975	0.6441	0.480607	0.315543	0.136449
NPC intracellular cholesterol transporter 2	P61916	NPC2	OID30418	0.4903	0.3338	0.6172	0.5097	0.3828	0.6657	0.520034	0.142558	0.530284
Cysteine-rich motor neuron 1 protein	Q9NZV1	CRIM1	OID20701	0.4903	0.357	0.6013	0.5097	0.3986	0.6428	0.474294	0.363466	0.200148
N-myc-interactor	Q13287	NMI	OID31378	0.49	0.3502	0.6059	0.51	0.3941	0.6498	0.486267	0.265406	-0.00183369
CUB domain-containing protein 1	Q9H5V8	CDCP1	OID20940	0.49	0.3466	0.6083	0.51	0.3917	0.6534	0.494044	0.226346	0.593591
C-X-C motif chemokine 9	Q07325	CXCL9	OID20675	0.4898	0.3209	0.6219	0.5102	0.3781	0.6791	0.484187	0.256141	1.37158
Osteopontin	P10451	SPP1	OID20322	0.4897	0.3545	0.6032	0.5103	0.3968	0.6455	0.501394	0.149	0.121176
Vascular endothelial growth factor B	P49765	VEGFB	OID30554	0.4897	0.3558	0.6015	0.5103	0.3985	0.6442	0.470414	0.353705	-0.0580721
Isthmin-1	B1AKI9	ISM1	OID20538	0.4882	0.3401	0.6099	0.5118	0.3901	0.6599	0.509094	0.15401	-0.0685978
Complement C1r subcomponent	P00736	C1R	OID30753	0.4882	0.3348	0.6137	0.5118	0.3863	0.6653	0.512053	0.146053	-0.21033
Thrombospondin-4	P35443	THBS4	OID20368	0.4882	0.332	0.6163	0.5118	0.3837	0.668	0.544928	0.00116984	0.075492
Neuroblastoma suppressor of tumorigenicity 1	P41271	NBL1	OID21486	0.488	0.3499	0.6036	0.512	0.3964	0.6501	0.495485	0.190204	0.144496
Leukemia inhibitory factor receptor	P42702	LIFR	OID20606	0.4878	0.3484	0.6036	0.5122	0.3964	0.6516	0.482192	0.277215	0.0563943
Complement C1q tumor necrosis factor-related protein 5	Q9BXJ0	C1QTNF5	OID30618	0.4877	0.3304	0.6156	0.5123	0.3844	0.6696	0.524438	0.112305	0.0773388
Granzyme A	P12544	GZMA	OID20663	0.4873	0.3463	0.6042	0.5127	0.3958	0.6537	0.491354	0.220928	1.0556
Hyaluronidase-1	Q12794	HYAL1	OID20357	0.4868	0.3339	0.6116	0.5132	0.3884	0.6661	0.512163	0.134524	0.375963
Spondin-2	Q9BUD6	SPON2	OID20221	0.4867	0.3345	0.6121	0.5133	0.3879	0.6655	0.528453	0.0379467	0.316387
Gamma-interferon-inducible lysosomal thiol reductase	P13284	IFI30	OID31505	0.4863	0.3312	0.6125	0.5137	0.3875	0.6688	0.484021	0.249067	0.462977
Soluble calcium-activated nucleotidase 1	Q8WVQ1	CANT1	OID20181	0.4863	0.3536	0.5977	0.5137	0.4023	0.6465	0.478599	0.299273	-0.0696381
Neuronal cell adhesion molecule	Q92823	NRCAM	OID20229	0.4861	0.3436	0.604	0.5139	0.396	0.6558	0.487001	0.238379	0.228568
Ribonuclease pancreatic	P07998	RNASE1	OID30672	0.486	0.3185	0.6203	0.514	0.3797	0.6815	0.521417	0.158119	0.952887
Cytidine deaminase	P32320	CDA	OID30345	0.4858	0.3465	0.6018	0.5142	0.3982	0.6535	0.473989	0.297403	0.111309
Amphoterin-induced protein 2	Q86SJ2	AMIGO2	OID21370	0.4858	0.3433	0.6028	0.5142	0.3972	0.6565	0.459885	0.353205	0.0167672
Cathepsin O	P43234	CTSO	OID20660	0.4855	0.3414	0.6053	0.5145	0.3947	0.6586	0.513983	0.0730354	0.658014
Acid ceramidase	Q13510	ASAH1	OID30415	0.4853	0.344	0.6015	0.5147	0.3985	0.656	0.452508	0.370199	0.332837
Oligodendrocyte-myelin glycoprotein	P23515	OMG	OID21352	0.4852	0.3438	0.6033	0.5148	0.3967	0.6562	0.489941	0.218633	0.0188223
Antithrombin-III	P01008	SERPINC1	OID30789	0.485	0.334	0.6086	0.515	0.3914	0.666	0.515878	0.107916	-0.00376251
Cytokine receptor-like factor 1	O75462	CRLF1	OID20699	0.4844	0.3467	0.5994	0.5156	0.4006	0.6533	0.491328	0.186764	0.0216705
Macrophage metalloelastase	P39900	MMP12	OID21439	0.4844	0.3446	0.6004	0.5156	0.3996	0.6554	0.472341	0.306977	0.726446
Tumor necrosis factor ligand superfamily member 13B	Q9Y275	TNFSF13B	OID20272	0.4843	0.3174	0.6186	0.5157	0.3814	0.6827	0.534002	0.0790751	0.251018
Carcinoembryonic antigen-related cell adhesion molecule 1	P13688	CEACAM1	OID21528	0.4841	0.3426	0.6016	0.5159	0.3984	0.6575	0.492235	0.192123	0.576018
Complement factor I	P05156	CFI	OID30772	0.484	0.3229	0.6148	0.516	0.3854	0.6765	0.522035	0.126527	-0.342817
Phospholipase A2, membrane associated	P14555	PLA2G2A	OID20274	0.484	0.3564	0.592	0.516	0.408	0.6436	0.46028	0.449265	1.49994
Tumor necrosis factor receptor superfamily member 9	Q07011	TNFRSF9	OID20985	0.484	0.334	0.6068	0.516	0.3932	0.666	0.496692	0.178223	0.37679
Plastin-2	P13796	LCP1	OID30367	0.4823	0.3285	0.6084	0.5177	0.3916	0.6715	0.508521	0.149809	1.74023
Fatty acid-binding protein, adipocyte	P15090	FABP4	OID20245	0.4821	0.33	0.6067	0.5179	0.3933	0.67	0.490775	0.209534	0.0926629
Alpha-2-antiplasmin	P08697	SERPINF2	OID30779	0.482	0.3362	0.6031	0.518	0.3969	0.6638	0.488168	0.214733	-0.0798225
Integrin beta-like protein 1	O95965	ITGBL1	OID30408	0.4819	0.3359	0.6018	0.5181	0.3982	0.6641	0.487625	0.209877	0.896668
N-terminal prohormone of brain natriuretic peptide	NTproBNP	NTproBNP	OID20125	0.4815	0.3292	0.6066	0.5185	0.3934	0.6708	0.509851	0.12282	0.384861
OX-2 membrane glycoprotein	P41217	CD200	OID20603	0.4813	0.3471	0.5941	0.5187	0.4059	0.6529	0.480635	0.245139	0.171361
Stanniocalcin-1	P52823	STC1	OID21014	0.481	0.3425	0.5968	0.519	0.4032	0.6575	0.468153	0.299227	0.43905
Junctional adhesion molecule B	P57087	JAM2	OID21064	0.481	0.34	0.5985	0.519	0.4015	0.66	0.482142	0.234003	-0.0174634
Amyloid beta A4 precursor protein-binding family B member 1-interacting protein	Q7Z5R6	APBB1IP	OID21359	0.4804	0.34	0.5974	0.5196	0.4026	0.66	0.468466	0.295036	0.636149
Platelet endothelial aggregation receptor 1	Q5VY43	PEAR1	OID20257	0.4802	0.3536	0.5869	0.5198	0.4131	0.6464	0.425904	0.555479	-0.025075
Trefoil factor 2	Q03403	TFF2	OID20787	0.4801	0.3255	0.6072	0.5199	0.3928	0.6745	0.518892	0.0654784	0.810502
Dyslexia-associated protein KIAA0319	Q5VV43	KIAA0319	OID31094	0.4799	0.3373	0.6002	0.5201	0.3998	0.6627	0.524266	-0.132069	0.143903
Cartilage oligomeric matrix protein	P49747	COMP	OID20405	0.4796	0.3266	0.6058	0.5204	0.3942	0.6734	0.506548	0.145094	-0.0780582
Thimet oligopeptidase	P52888	THOP1	OID20194	0.4795	0.3421	0.5941	0.5205	0.4059	0.6579	0.452906	0.36457	0.444688
Trem-like transcript 2 protein	Q5T2D2	TREML2	OID21120	0.4795	0.35	0.5889	0.5205	0.4111	0.65	0.445829	0.452778	0.071388
Properdin	P27918	CFP	OID30784	0.4791	0.3188	0.6098	0.5209	0.3902	0.6812	0.522101	0.0726432	-0.134133
Basement membrane-specific heparan sulfate proteoglycan core protein	P98160	HSPG2	OID20383	0.4787	0.3274	0.603	0.5213	0.397	0.6726	0.506283	0.108741	0.0315042
Killer cell lectin-like receptor subfamily F member 1	Q9NZS2	KLRF1	OID30464	0.4786	0.3242	0.6046	0.5214	0.3954	0.6758	0.494089	0.183262	0.762211
Aromatic-L-amino-acid decarboxylase	P20711	DDC	OID20215	0.4774	0.3384	0.5935	0.5226	0.4065	0.6616	0.476726	0.242489	0.55766
Prolactin	P01236	PRL	OID21033	0.4768	0.3296	0.5984	0.5232	0.4016	0.6704	0.485435	0.187406	0.652351
Calcium-regulated heat-stable protein 1	Q9Y2V2	CARHSP1	OID20859	0.4768	0.3447	0.5872	0.5232	0.4128	0.6553	0.407627	0.549586	-0.515302
Paxillin	P49023	PXN	OID20822	0.4763	0.3251	0.6007	0.5237	0.3993	0.6749	0.471333	0.252601	0.587799
Glycoprotein Xg	P55808	XG	OID20259	0.4759	0.2897	0.6242	0.5241	0.3758	0.7103	0.568385	0.0350664	-2.48958
von Willebrand factor A domain-containing protein 1	Q6PCB0	VWA1	OID21421	0.4759	0.3253	0.6011	0.5241	0.3989	0.6747	0.503121	0.126949	0.48752
Secreted frizzled-related protein 3	Q92765	FRZB	OID20968	0.4756	0.3397	0.589	0.5244	0.4111	0.6603	0.424978	0.478522	-0.34848
Collagen triple helix repeat-containing protein 1	Q96CG8	CTHRC1	OID30393	0.4752	0.3308	0.5964	0.5248	0.4036	0.6692	0.506324	0.0546567	0.252723
Glutathione reductase, mitochondrial	P00390	GSR	OID30700	0.475	0.3427	0.5865	0.525	0.4135	0.6573	0.442557	0.416011	-0.133898
Golgi-associated kinase 1A	Q9UFP1	GASK1A	OID30109	0.4749	0.3287	0.5958	0.5251	0.4042	0.6713	0.456185	0.299872	0.0635273
Ras-related protein Rab-44	Q7Z6P3	RAB44	OID31346	0.4748	0.3211	0.6018	0.5252	0.3982	0.6789	0.487098	0.199618	1.19435
Tumor necrosis factor receptor superfamily member 19	Q9NS68	TNFRSF19	OID21446	0.4739	0.3335	0.5917	0.5261	0.4083	0.6665	0.479036	0.209068	0.0490975
Retinoic acid receptor responder protein 2	Q99969	RARRES2	OID20373	0.4731	0.3395	0.5861	0.5269	0.4139	0.6605	0.446503	0.393783	-0.0372592
Transmembrane protease serine 11D	O60235	TMPRSS11D	OID31103	0.4727	0.3329	0.5905	0.5273	0.4095	0.6671	0.490429	0.112987	0.250003
Complement C1q tumor necrosis factor-related protein 1	Q9BXJ1	C1QTNF1	OID20367	0.4725	0.321	0.5988	0.5275	0.4012	0.679	0.505767	0.085958	0.666396
Asialoglycoprotein receptor 1	P07306	ASGR1	OID20990	0.4721	0.3143	0.6032	0.5279	0.3968	0.6857	0.53475	-0.0297244	0.00734493
Collagen alpha-1(I) chain	P02452	COL1A1	OID20335	0.4705	0.3363	0.5849	0.5295	0.4151	0.6637	0.478788	0.156811	0.20877
R-spondin-3	Q9BXY4	RSPO3	OID21415	0.4698	0.3391	0.581	0.5302	0.419	0.6609	0.45842	0.334549	0.78384
Bone morphogenetic protein 10	O95393	BMP10	OID30575	0.4684	0.3273	0.5877	0.5316	0.4123	0.6727	0.488094	0.0603315	-0.274528
Pseudokinase FAM20A	Q96MK3	FAM20A	OID30348	0.468	0.3126	0.5963	0.532	0.4037	0.6874	0.500088	0.118616	0.896741
Adenosine deaminase	P00813	ADA	OID20645	0.4678	0.3078	0.5988	0.5322	0.4012	0.6924	0.487522	0.181957	0.524607
Complement factor H	P08603	CFH	OID30790	0.4678	0.3129	0.5964	0.5322	0.4036	0.6871	0.482729	0.185562	0.0615444
Transcription termination factor 2	Q9UNY4	TTF2	OID30942	0.4677	0.3051	0.5985	0.5323	0.4015	0.6949	0.427966	0.305387	1.87559
Thyrotropin subunit beta	P01222	TSHB	OID20129	0.4672	0.2961	0.608	0.5328	0.392	0.7039	0.54836	-0.0334538	0.267812
Probable carboxypeptidase X1	Q96SM3	CPXM1	OID21479	0.467	0.3316	0.5809	0.533	0.4191	0.6684	0.415797	0.524279	0.219977
Polypeptide N-acetylgalactosaminyltransferase 10	Q86SR1	GALNT10	OID21371	0.4668	0.3164	0.5915	0.5332	0.4085	0.6836	0.481116	0.165164	0.223519
Gastrin	P01350	GAST	OID31083	0.4663	0.3179	0.5899	0.5337	0.4101	0.6821	0.484246	0.123892	1.6364
Alpha-1B-glycoprotein	P04217	A1BG	OID30771	0.4656	0.3167	0.5904	0.5344	0.4096	0.6833	0.487885	0.134359	-0.095096
Cysteine and glycine-rich protein 3	P50461	CSRP3	OID30176	0.4655	0.3147	0.5891	0.5345	0.4109	0.6853	0.420389	0.385814	1.18492
Carboxypeptidase A2	P48052	CPA2	OID21060	0.4653	0.3032	0.5989	0.5347	0.4011	0.6968	0.515083	0.0594067	0.858143
Azurocidin	P20160	AZU1	OID20309	0.4648	0.3202	0.585	0.5352	0.415	0.6798	0.426908	0.361337	0.737562
Prostaglandin reductase 1	Q14914	PTGR1	OID30297	0.4646	0.3237	0.5837	0.5354	0.4163	0.6763	0.470655	0.197094	0.56004
Interleukin-6 receptor subunit beta	P40189	IL6ST	OID20147	0.4638	0.3159	0.5864	0.5362	0.4136	0.6841	0.464543	0.228364	0.216931
Collagen alpha-1(V) chain	P20908	COL5A1	OID30587	0.4635	0.3129	0.5872	0.5365	0.4128	0.6871	0.441725	0.3119	0.999159
A disintegrin and metalloproteinase with thrombospondin motifs 8	Q9UP79	ADAMTS8	OID21502	0.4635	0.3189	0.5849	0.5365	0.4151	0.6811	0.462635	0.235409	-0.0900054
AMP deaminase 3	Q01432	AMPD3	OID31139	0.4629	0.3188	0.5846	0.5371	0.4154	0.6812	0.481942	0.125565	-0.201397
Interleukin-22	Q9GZX6	IL22	OID31407	0.4623	0.3066	0.5913	0.5377	0.4087	0.6934	0.488048	0.147408	0.663053
Ly6/PLAUR domain-containing protein 8	Q6UX82	LYPD8	OID21251	0.4621	0.3168	0.5838	0.5379	0.4162	0.6832	0.47026	0.186328	1.03619
Calsyntenin-2	Q9H4D0	CLSTN2	OID20664	0.4619	0.3279	0.5756	0.5381	0.4244	0.6721	0.457129	0.276682	0.142841
Pro-opiomelanocortin	P01189	POMC	OID30282	0.4613	0.2877	0.6035	0.5387	0.3965	0.7123	0.529707	0.0251867	0.353928
Secretagogin	O76038	SCGN	OID20457	0.461	0.3141	0.5826	0.539	0.4174	0.6859	0.426106	0.382656	0.455977
Porphobilinogen deaminase	P08397	HMBS	OID21385	0.461	0.3224	0.5779	0.539	0.4221	0.6776	0.448634	0.302596	-0.286722
Integrin alpha-2	P17301	ITGA2	OID30570	0.461	0.3161	0.5813	0.539	0.4187	0.6839	0.413605	0.372825	0.0317243
WAP four-disulfide core domain protein 2	Q14508	WFDC2	OID21505	0.4609	0.3162	0.5827	0.5391	0.4173	0.6838	0.486492	0.0570948	0.506396
Thiamin pyrophosphokinase 1	Q9H3S4	TPK1	OID30338	0.46	0.3192	0.5789	0.54	0.4211	0.6808	0.464783	0.197718	0.356397
Bleomycin hydrolase	Q13867	BLMH	OID20336	0.4596	0.323	0.5749	0.5404	0.4251	0.677	0.429469	0.400399	-0.222344
Stromal cell-derived factor 1	P48061	CXCL12	OID20464	0.4593	0.3182	0.5774	0.5407	0.4226	0.6818	0.437935	0.332429	-0.0660383
HLA class II histocompatibility antigen, DR alpha chain	P01903	HLA-DRA	OID20520	0.4591	0.3161	0.5785	0.5409	0.4215	0.6839	0.435293	0.323939	0.179715
Osteocalcin	P02818	BGLAP	OID30389	0.459	0.3198	0.576	0.541	0.424	0.6802	0.447665	0.299544	-0.261534
Receptor-type tyrosine-protein phosphatase R	Q15256	PTPRR	OID31099	0.4589	0.3231	0.5743	0.5411	0.4257	0.6769	0.457242	0.241969	0.222778
Period circadian protein homolog 3	P56645	PER3	OID30511	0.4588	0.3163	0.5788	0.5412	0.4212	0.6837	0.454935	0.250404	0.113528
Ras-related protein Rab-6A	P20340	RAB6A	OID20608	0.4578	0.3195	0.5747	0.5422	0.4253	0.6805	0.437407	0.333715	0.353939
Plasma protease C1 inhibitor	P05155	SERPING1	OID30777	0.4577	0.3097	0.5821	0.5423	0.4179	0.6903	0.470177	0.176423	0.0953603
Keratin, type II cytoskeletal 5	P13647	KRT5	OID20860	0.4577	0.3082	0.5819	0.5423	0.4181	0.6918	0.429642	0.309517	0.566565
Polypeptide N-acetylgalactosaminyltransferase 3	Q14435	GALNT3	OID20471	0.4568	0.3306	0.565	0.5432	0.435	0.6694	0.432149	0.492593	0.686674
Sushi domain-containing protein 5	O60279	SUSD5	OID30650	0.4562	0.3196	0.5717	0.5438	0.4283	0.6804	0.432937	0.383969	-0.0921219
Tax1-binding protein 1	Q86VP1	TAX1BP1	OID31075	0.4561	0.3178	0.5723	0.5439	0.4277	0.6822	0.393562	0.472475	0.0715212
Spondin-1	Q9HCB6	SPON1	OID20759	0.4556	0.3097	0.5784	0.5444	0.4216	0.6903	0.466953	0.133472	0.733368
Podocalyxin	O00592	PODXL	OID21358	0.4546	0.3036	0.5799	0.5454	0.4201	0.6965	0.452028	0.238758	-0.25478
von Willebrand factor	P04275	VWF	OID20256	0.4545	0.2781	0.5953	0.5455	0.4047	0.7219	0.467681	0.19868	1.50251
Indoleamine 2,3-dioxygenase 1	P14902	IDO1	OID30230	0.4545	0.3007	0.5834	0.5455	0.4166	0.6993	0.489785	0.0593315	0.00490025
Alpha-2-macroglobulin receptor-associated protein	P30533	LRPAP1	OID21059	0.4542	0.2927	0.5853	0.5458	0.4147	0.7073	0.391448	0.355755	1.80565
Protein turtle homolog A	Q9P2J2	IGSF9	OID30330	0.4542	0.2885	0.5918	0.5458	0.4082	0.7115	0.506726	0.0533749	0.427486
Complement component C8 beta chain	P07358	C8B	OID30719	0.4538	0.2996	0.5821	0.5462	0.4179	0.7004	0.477555	0.122337	-0.155414
Carbonic anhydrase 1	P00915	CA1	OID20409	0.4534	0.3187	0.5678	0.5466	0.4322	0.6813	0.442913	0.311296	-0.17259
Ectonucleoside triphosphate diphosphohydrolase 5	O75356	ENTPD5	OID20104	0.4521	0.3091	0.5733	0.5479	0.4267	0.6909	0.460513	0.179636	-0.128272
Kin of IRRE-like protein 2	Q6UWL6	KIRREL2	OID20873	0.4521	0.3216	0.5639	0.5479	0.4361	0.6784	0.420753	0.450375	0.600877
Receptor-type tyrosine-protein phosphatase N2	Q92932	PTPRN2	OID20912	0.4521	0.3126	0.5712	0.5479	0.4288	0.6874	0.45113	0.232015	0.147369
Protein shisa-5	Q8N114	SHISA5	OID30387	0.4518	0.2972	0.5807	0.5482	0.4193	0.7028	0.470642	0.152685	0.431088
R-spondin-1	Q2MKA7	RSPO1	OID20938	0.4516	0.3127	0.5685	0.5484	0.4315	0.6873	0.410743	0.436596	0.0482563
Hemoglobin subunit theta-1	P09105	HBQ1	OID21433	0.4514	0.3024	0.5771	0.5486	0.4229	0.6976	0.470399	0.130057	0.599896
Programmed cell death protein 1	Q15116	PDCD1	OID21396	0.4512	0.3028	0.5761	0.5488	0.4239	0.6972	0.467809	0.12943	0.698211
Beta-galactoside alpha-2,6-sialyltransferase 1	P15907	ST6GAL1	OID20302	0.4509	0.3121	0.5688	0.5491	0.4312	0.6879	0.449053	0.237692	0.256229
Roundabout homolog 2	Q9HCK4	ROBO2	OID21007	0.4509	0.303	0.5742	0.5491	0.4258	0.697	0.423827	0.330628	-0.0408548
Integrin alpha-V	P06756	ITGAV	OID21416	0.4508	0.3008	0.5775	0.5492	0.4225	0.6992	0.465174	0.166152	-0.539322
Macrophage colony-stimulating factor 1	P09603	CSF1	OID20719	0.4504	0.3036	0.575	0.5496	0.425	0.6964	0.477929	0.0568739	0.168333
Collagen alpha-1(XV) chain	P39059	COL15A1	OID30396	0.4504	0.2889	0.5834	0.5496	0.4166	0.7111	0.447812	0.231401	0.533125
Somatotropin	P01241	GH1	OID20220	0.4502	0.3089	0.5697	0.5498	0.4303	0.6911	0.430459	0.32585	-0.0740513
Flavin reductase	P30043	BLVRB	OID21141	0.4501	0.3188	0.5625	0.5499	0.4375	0.6812	0.423518	0.451671	0.441365
Calbindin	P05937	CALB1	OID21306	0.4491	0.2905	0.5808	0.5509	0.4192	0.7095	0.466148	0.173274	0.245157
Erythroid membrane-associated protein	Q96PL5	ERMAP	OID30539	0.4484	0.312	0.5637	0.5516	0.4363	0.688	0.408184	0.450878	0.560684
Pro-interleukin-16	Q14005	IL16	OID20633	0.447	0.2991	0.5717	0.553	0.4283	0.7009	0.458342	0.170299	0.314099
Elastin	P15502	ELN	OID30301	0.4469	0.306	0.5662	0.5531	0.4338	0.694	0.427826	0.332355	0.485086
Ribonuclease 4	P34096	RNASE4	OID30705	0.4469	0.2768	0.5865	0.5531	0.4135	0.7232	0.466547	0.185265	0.657999
Interleukin-18-binding protein	O95998	IL18BP	OID20348	0.446	0.279	0.585	0.554	0.415	0.721	0.50707	0.00471348	0.428094
Fibroblast growth factor 2	P09038	FGF2	OID20503	0.4453	0.3086	0.5613	0.5547	0.4387	0.6914	0.398517	0.452744	0.149761
Retinoic acid receptor responder protein 1	P49788	RARRES1	OID21177	0.4453	0.2894	0.5782	0.5547	0.4218	0.7106	0.50777	-0.0773928	0.797786
Galectin-7	P47929	LGALS7_LGALS7B	OID21406	0.4452	0.3119	0.5599	0.5548	0.4401	0.6881	0.443365	0.240853	1.44246
Myosin-9	P35579	MYH9	OID30382	0.4451	0.3057	0.5637	0.5549	0.4363	0.6943	0.417748	0.355452	-0.31294
Glypican-1	P35052	GPC1	OID21438	0.4444	0.3064	0.5617	0.5556	0.4383	0.6936	0.417977	0.378611	0.37731
C-type lectin domain family 1 member A	Q8NC01	CLEC1A	OID20099	0.4444	0.2985	0.567	0.5556	0.433	0.7015	0.431505	0.277548	0.861921
A disintegrin and metalloproteinase with thrombospondin motifs 15	Q8TE58	ADAMTS15	OID21275	0.444	0.2936	0.5708	0.556	0.4292	0.7064	0.475278	0.0681035	0.525792
Prion-like protein doppel	Q9UKY0	PRND	OID31124	0.4437	0.2975	0.5669	0.5563	0.4331	0.7025	0.444883	0.215768	0.442629
Regenerating islet-derived protein 4	Q9BYZ8	REG4	OID20784	0.4433	0.2942	0.5685	0.5567	0.4315	0.7058	0.426329	0.285063	0.825496
Interferon-induced protein with tetratricopeptide repeats 3	O14879	IFIT3	OID31283	0.443	0.2949	0.5677	0.557	0.4323	0.7051	0.418507	0.301653	0.819823
Angiomotin	Q4VCS5	AMOT	OID30572	0.4428	0.2849	0.5751	0.5572	0.4249	0.7151	0.479583	0.062664	0.197433
BAG family molecular chaperone regulator 3	O95817	BAG3	OID20972	0.4427	0.2564	0.5931	0.5573	0.4069	0.7436	0.504292	0.119003	-2.75454
Apolipoprotein A-I	P02647	APOA1	OID30769	0.4421	0.3064	0.5574	0.5579	0.4426	0.6936	0.411527	0.435019	-0.26869
C-C motif chemokine 2	P13500	CCL2	OID21004	0.4406	0.2889	0.567	0.5594	0.433	0.7111	0.412149	0.308925	1.46299
Divergent protein kinase domain 2B	Q9H7Y0	DIPK2B	OID30582	0.44	0.2962	0.5619	0.56	0.4381	0.7038	0.423249	0.315527	0.356059
Calcium-binding and coiled-coil domain-containing protein 1	Q9P1Z2	CALCOCO1	OID21387	0.4389	0.3009	0.5557	0.5611	0.4443	0.6991	0.383942	0.47937	-0.685648
Renin	P00797	REN	OID20201	0.4388	0.2664	0.5807	0.5612	0.4193	0.7336	0.469463	0.157973	0.775667
Vitamin K-dependent protein S	P07225	PROS1	OID30737	0.4385	0.2731	0.5768	0.5615	0.4232	0.7269	0.486962	0.068754	-0.534494
Natriuretic peptides B	P16860	NPPB	OID20049	0.4379	0.2819	0.5692	0.5621	0.4308	0.7181	0.466481	0.103289	0.414896
Fetuin-B	Q9UGM5	FETUB	OID20404	0.4374	0.2763	0.5718	0.5626	0.4282	0.7237	0.467438	0.113947	-0.698257
Molybdopterin synthase catalytic subunit	O96007	MOCS2	OID30638	0.4367	0.2987	0.5549	0.5633	0.4451	0.7013	0.40847	0.377289	-0.0887665
Angiopoietin-related protein 4	Q9BY76	ANGPTL4	OID20703	0.4367	0.284	0.5662	0.5633	0.4338	0.716	0.464996	0.0923344	-0.0889758
Occludin	Q16625	OCLN	OID31069	0.4359	0.2843	0.564	0.5641	0.436	0.7157	0.450391	0.151568	0.652081
Glucosamine-6-phosphate isomerase 2	Q8TDQ7	GNPDA2	OID30597	0.4357	0.2845	0.5632	0.5643	0.4368	0.7155	0.431065	0.23522	-0.106479
Polymeric immunoglobulin receptor	P01833	PIGR	OID21102	0.4355	0.282	0.5651	0.5645	0.4349	0.718	0.465371	0.0504423	0.877243
Complement C1s subcomponent	P09871	C1S	OID30731	0.4354	0.2795	0.5676	0.5646	0.4324	0.7205	0.466088	0.106343	-0.12868
Tumor necrosis factor ligand superfamily member 14	O43557	TNFSF14	OID20953	0.4346	0.2976	0.551	0.5654	0.449	0.7024	0.351963	0.593652	0.158024
Protein disulfide isomerase CRELD2	Q6UXH1	CRELD2	OID20751	0.4343	0.2993	0.5504	0.5657	0.4496	0.7007	0.39333	0.475324	0.0490266
Plasma serine protease inhibitor	P05154	SERPINA5	OID30763	0.4331	0.2783	0.5642	0.5669	0.4358	0.7216	0.466222	0.0848294	-0.0960941
Tryptophan--tRNA ligase, cytoplasmic	P23381	WARS	OID21084	0.4331	0.2885	0.5556	0.5669	0.4444	0.7115	0.39977	0.353562	0.0505183
Cerebral dopamine neurotrophic factor	Q49AH0	CDNF	OID21318	0.432	0.2973	0.5482	0.568	0.4518	0.7027	0.419972	0.329367	-0.107208
Ecto-NOX disulfide-thiol exchanger 2	Q16206	ENOX2	OID30152	0.4319	0.2732	0.564	0.5681	0.436	0.7268	0.417327	0.253037	0.605136
Nidogen-1	P14543	NID1	OID20362	0.4313	0.2886	0.5527	0.5687	0.4473	0.7114	0.391776	0.369477	0.226317
Proteoglycan 3	Q9Y2Y8	PRG3	OID30383	0.43	0.2756	0.5617	0.57	0.4383	0.7244	0.470364	0.0380376	-0.293933
Lactoylglutathione lyase	Q04760	GLO1	OID20107	0.4298	0.2857	0.5517	0.5702	0.4483	0.7143	0.394536	0.378816	0.120821
Angiopoietin-related protein 3	Q9Y5C1	ANGPTL3	OID20407	0.4287	0.2863	0.5507	0.5713	0.4493	0.7137	0.42214	0.254683	0.0188446
Pulmonary surfactant-associated protein A2	Q8IWL1	SFTPA2	OID21218	0.4283	0.2772	0.5572	0.5717	0.4428	0.7228	0.441122	0.161332	0.198965
Neuropilin-2	O60462	NRP2	OID21081	0.4277	0.284	0.55	0.5723	0.45	0.716	0.416196	0.288174	1.33584
Mucin-13	Q9H3R2	MUC13	OID20866	0.4274	0.2682	0.5606	0.5726	0.4394	0.7318	0.424864	0.221276	0.423844
Laminin subunit alpha-4	Q16363	LAMA4	OID20769	0.4267	0.2813	0.55	0.5733	0.45	0.7187	0.394352	0.370339	0.139021
Neurofascin	O94856	NFASC	OID20634	0.4264	0.2503	0.5716	0.5736	0.4284	0.7497	0.47861	0.0682484	0.395647
Cerebellin-4	Q9NTU7	CBLN4	OID21386	0.4264	0.2463	0.5751	0.5736	0.4249	0.7537	0.495003	0.0638372	-1.22205
Dynein light chain Tctex-type 3	P51808	DYNLT3	OID31415	0.4259	0.2759	0.5522	0.5741	0.4478	0.7241	0.389331	0.353013	0.215243
Pro-neuropeptide Y	P01303	NPY	OID21388	0.4258	0.2559	0.5696	0.5742	0.4304	0.7441	0.504973	-0.0622861	0.0784164
ADAMTS-like protein 2	Q86TH1	ADAMTSL2	OID30370	0.4257	0.2568	0.5672	0.5743	0.4328	0.7432	0.475202	0.049587	1.09073
5-demethoxyubiquinone hydroxylase, mitochondrial	Q99807	COQ7	OID30217	0.4246	0.2634	0.5604	0.5754	0.4396	0.7366	0.437947	0.176921	1.42388
Collagen alpha-1(IX) chain	P20849	COL9A1	OID20550	0.4243	0.2683	0.5564	0.5757	0.4436	0.7317	0.435598	0.176988	1.02735
Torsin-1A-interacting protein 1	Q5JTV8	TOR1AIP1	OID30195	0.4234	0.2656	0.5566	0.5766	0.4434	0.7344	0.422278	0.214958	0.964224
Rho guanine nucleotide exchange factor 10	O15013	ARHGEF10	OID30994	0.4227	0.2785	0.546	0.5773	0.454	0.7215	0.403572	0.306792	-0.26162
Casein kinase I isoform delta	P48730	CSNK1D	OID30492	0.422	0.2601	0.5569	0.578	0.4431	0.7399	0.401023	0.269269	0.523861
Parathyroid hormone	P01270	PTH	OID30963	0.4218	0.2787	0.5454	0.5782	0.4546	0.7213	0.43396	0.122885	-0.00521838
EF-hand calcium-binding domain-containing protein 14	O75071	EFCAB14	OID31460	0.4213	0.2793	0.5437	0.5787	0.4563	0.7207	0.421507	0.209233	0.847324
CCN family member 2	P29279	CCN2	OID20709	0.4211	0.2838	0.5389	0.5789	0.4611	0.7162	0.366667	0.483838	0.189547
Neurosecretory protein VGF	O15240	VGF	OID31067	0.421	0.276	0.5452	0.579	0.4548	0.724	0.416333	0.233104	0.0437518
P-selectin	P16109	SELP	OID20379	0.421	0.2848	0.5389	0.579	0.4611	0.7152	0.398157	0.404857	-0.132771
Interleukin-1 receptor antagonist protein	P18510	IL1RN	OID20700	0.4209	0.2639	0.5539	0.5791	0.4461	0.7361	0.428816	0.182691	0.975542
Smoothelin	P53814	SMTN	OID31154	0.4204	0.2781	0.5414	0.5796	0.4586	0.7219	0.339627	0.486827	-0.77913
DCC-interacting protein 13-beta	Q8NEU8	APPL2	OID30590	0.4202	0.2929	0.5318	0.5798	0.4682	0.7071	0.39543	0.527072	-2.34098
Lysosome-associated membrane glycoprotein 3	Q9UQV4	LAMP3	OID20638	0.42	0.2648	0.5526	0.58	0.4474	0.7352	0.4615	0.0289703	0.183798
Platelet endothelial cell adhesion molecule	P16284	PECAM1	OID21131	0.4199	0.282	0.5378	0.5801	0.4622	0.718	0.344572	0.523823	0.225352
C-X-C motif chemokine 6	P80162	CXCL6	OID20613	0.4191	0.2654	0.5487	0.5809	0.4513	0.7346	0.397874	0.275657	0.104665
Prostaglandin-H2 D-isomerase	P41222	PTGDS	OID20408	0.419	0.28	0.5388	0.581	0.4612	0.72	0.407999	0.292117	0.254922
Pyruvate kinase PKLR	P30613	PKLR	OID20682	0.4185	0.2682	0.5467	0.5815	0.4533	0.7318	0.421108	0.197966	0.330925
Aminoacylase-1	Q03154	ACY1	OID20137	0.418	0.26	0.5512	0.582	0.4488	0.74	0.432369	0.156935	0.600694
Probable E3 ubiquitin-protein ligase DTX3	Q8N9I9	DTX3	OID21349	0.4177	0.2646	0.5482	0.5823	0.4518	0.7354	0.43747	0.125595	0.0517844
Collagenase 3	P45452	MMP13	OID20807	0.4173	0.2688	0.5452	0.5827	0.4548	0.7312	0.437193	0.0979783	0.0907874
Inositol 1,4,5-triphosphate receptor associated 2	Q12912	IRAG2	OID20085	0.4166	0.2707	0.5398	0.5834	0.4602	0.7293	0.335275	0.453352	-0.702877
Calcium/calmodulin-dependent protein kinase kinase 1	Q8N5S9	CAMKK1	OID21182	0.4166	0.2695	0.5417	0.5834	0.4583	0.7305	0.376002	0.357566	0.0703715
Liver carboxylesterase 1	P23141	CES1	OID20244	0.4164	0.2628	0.5467	0.5836	0.4533	0.7372	0.402846	0.267705	0.876297
All-trans retinoic acid-induced differentiation factor	Q6UW56	ATRAID	OID31451	0.416	0.2515	0.5572	0.584	0.4428	0.7485	0.490421	-0.083355	0.352301
Casein kinase II subunit alpha	P68400	CSNK2A1	OID31053	0.4155	0.2592	0.5473	0.5845	0.4527	0.7408	0.399127	0.261665	0.397047
Zinc transporter ZIP14	Q15043	SLC39A14	OID20852	0.4155	0.2778	0.5352	0.5845	0.4648	0.7222	0.398448	0.323315	-0.0677958
Protein DDI1 homolog 2	Q5TDH0	DDI2	OID30602	0.4152	0.2542	0.5502	0.5848	0.4498	0.7458	0.398296	0.253122	-0.443445
Inactive C-alpha-formylglycine-generating enzyme 2	Q8NBJ7	SUMF2	OID21032	0.4151	0.2649	0.5419	0.5849	0.4581	0.7351	0.347615	0.404859	-1.59566
Lithostathine-1-beta	P48304	REG1B	OID20266	0.4148	0.2559	0.5468	0.5852	0.4532	0.7441	0.342244	0.352623	1.61523
Semaphorin-7A	O75326	SEMA7A	OID20283	0.4141	0.2697	0.5384	0.5859	0.4616	0.7303	0.401017	0.281281	1.39132
Disintegrin and metalloproteinase domain-containing protein 9	Q13443	ADAM9	OID31488	0.414	0.2558	0.5498	0.586	0.4502	0.7442	0.461952	-0.0492485	-0.0833052
Chordin-like protein 2	Q6WN34	CHRDL2	OID20223	0.4135	0.2558	0.5489	0.5865	0.4511	0.7442	0.462199	0.00607554	0.747149
Galectin-1	P09382	LGALS1	OID20154	0.4133	0.2695	0.5363	0.5867	0.4637	0.7305	0.366799	0.439167	0.229818
Carcinoembryonic antigen-related cell adhesion molecule 6	P40199	CEACAM6	OID30362	0.412	0.2486	0.5506	0.588	0.4494	0.7514	0.451462	0.0628143	0.426634
Retinol-binding protein 2	P50120	RBP2	OID21365	0.4117	0.2442	0.5525	0.5883	0.4475	0.7558	0.447378	0.0564681	0.469548
Sialate O-acetylesterase	Q9HAT2	SIAE	OID21503	0.4113	0.2707	0.5321	0.5887	0.4679	0.7293	0.355138	0.468157	-0.0156612
Peptide YY	P10082	PYY	OID30150	0.411	0.2413	0.5536	0.589	0.4464	0.7587	0.446318	0.104558	1.1721
Low affinity immunoglobulin gamma Fc region receptor II-b	P31994	FCGR2B	OID21215	0.4109	0.2785	0.5264	0.5891	0.4736	0.7215	0.393926	0.402757	-0.0909699
Sortilin	Q99523	SORT1	OID20213	0.4098	0.264	0.5344	0.5902	0.4656	0.736	0.365347	0.388556	0.187721
Plasminogen activator inhibitor 1	P05121	SERPINE1	OID20342	0.4097	0.2649	0.5341	0.5903	0.4659	0.7351	0.380229	0.344061	-0.263675
GDNF family receptor alpha-2	O00451	GFRA2	OID21330	0.4086	0.2499	0.5437	0.5914	0.4563	0.7501	0.422609	0.162213	-1.24784
Visinin-like protein 1	P62760	VSNL1	OID31105	0.4082	0.2618	0.5354	0.5918	0.4646	0.7382	0.43127	0.0388671	0.972508
Interleukin-15	P40933	IL15	OID20562	0.4074	0.2404	0.5497	0.5926	0.4503	0.7596	0.462157	0.0479843	0.454164
Odontogenic ameloblast-associated protein	A1E959	ODAM	OID20793	0.4072	0.2554	0.5372	0.5928	0.4628	0.7446	0.398836	0.232714	0.364229
Interleukin-17A	Q16552	IL17A	OID20469	0.4072	0.2438	0.5465	0.5928	0.4535	0.7562	0.452713	0.0512189	1.23721
NADH-cytochrome b5 reductase 2	Q6BCY4	CYB5R2	OID31512	0.4069	0.262	0.5323	0.5931	0.4677	0.738	0.386928	0.312258	0.617787
Glia-derived nexin	P07093	SERPINE2	OID30359	0.4066	0.2659	0.5273	0.5934	0.4727	0.7341	0.336379	0.530991	-0.357049
Lymphocyte-specific protein 1	P33241	LSP1	OID20530	0.4065	0.2592	0.5341	0.5935	0.4659	0.7408	0.395684	0.250616	0.656051
Biglycan	P21810	BGN	OID21198	0.4064	0.2648	0.529	0.5936	0.471	0.7352	0.388853	0.309834	-0.194736
Lysozyme-like protein 2	Q7Z4W2	LYZL2	OID31180	0.406	0.2662	0.5281	0.594	0.4719	0.7338	0.418652	0.0838617	0.473329
PDZ domain-containing protein 2	O15018	PDZD2	OID30151	0.4058	0.2571	0.5342	0.5942	0.4658	0.7429	0.393891	0.250849	0.18029
Ribokinase	Q9H477	RBKS	OID20986	0.4058	0.2498	0.5394	0.5942	0.4606	0.7502	0.402869	0.212312	0.431295
Gelsolin	P06396	GSN	OID30714	0.4055	0.2492	0.5392	0.5945	0.4608	0.7508	0.422543	0.142117	0.966125
Integrin alpha-5	P08648	ITGA5	OID21139	0.4054	0.2542	0.5346	0.5946	0.4654	0.7458	0.385536	0.281403	-0.0450145
Thymidine phosphorylase	P19971	TYMP	OID20234	0.4053	0.2576	0.5313	0.5947	0.4687	0.7424	0.352851	0.386913	-0.297675
Catalase	P04040	CAT	OID30712	0.4052	0.2618	0.5278	0.5948	0.4722	0.7382	0.351904	0.480745	-0.189611
G-protein coupled receptor family C group 5 member C	Q9NQ84	GPRC5C	OID31340	0.4052	0.2414	0.5433	0.5948	0.4567	0.7586	0.420682	0.150128	1.34236
C-X-C motif chemokine 11	O14625	CXCL11	OID21042	0.4048	0.2674	0.5243	0.5952	0.4757	0.7326	0.369268	0.444408	1.21411
Probetacellulin	P35070	BTC	OID21199	0.4048	0.2551	0.5308	0.5952	0.4692	0.7449	0.296656	0.585435	-0.387758
Leucine-rich repeat-containing protein 25	Q8N386	LRRC25	OID21333	0.4048	0.2488	0.5387	0.5952	0.4613	0.7512	0.436723	0.0646358	0.816219
EF-hand calcium-binding domain-containing protein 4B	Q9BSW2	CRACR2A	OID21249	0.4047	0.2609	0.5286	0.5953	0.4714	0.7391	0.352737	0.406264	-0.332509
Zinc transporter ZIP5	Q6ZMH5	SLC39A5	OID20539	0.4044	0.2606	0.5293	0.5956	0.4707	0.7394	0.398898	0.231921	-0.143591
Serine/threonine-protein kinase N3	Q6P5Z2	PKN3	OID31311	0.404	0.2604	0.5273	0.596	0.4727	0.7396	0.361764	0.395392	-0.420998
Plexin domain-containing protein 2	Q6UX71	PLXDC2	OID31101	0.4023	0.2438	0.5371	0.5977	0.4629	0.7562	0.396115	0.220135	0.400542
Nidogen-2	Q14112	NID2	OID21085	0.4022	0.2594	0.5256	0.5978	0.4744	0.7406	0.363717	0.399197	0.429477
Glutathione hydrolase 5 proenzyme	P36269	GGT5	OID20909	0.4021	0.228	0.5491	0.5979	0.4509	0.772	0.440149	0.122391	0.453808
SPARC-related modular calcium-binding protein 1	Q9H4F8	SMOC1	OID21461	0.4021	0.2521	0.5324	0.5979	0.4676	0.7479	0.422988	0.0915693	0.199995
Ketohexokinase	P50053	KHK	OID30241	0.402	0.2508	0.5331	0.598	0.4669	0.7492	0.424366	0.0927041	0.0256991
Fibroblast growth factor 19	O95750	FGF19	OID20715	0.4016	0.254	0.5286	0.5984	0.4714	0.746	0.38787	0.26371	0.262186
Dipeptidase 2	Q9H4A9	DPEP2	OID21305	0.4012	0.2534	0.528	0.5988	0.472	0.7466	0.381563	0.287561	0.460583
GTPase IMAP family member 7	Q8NHV1	GIMAP7	OID30639	0.4011	0.2334	0.5419	0.5989	0.4581	0.7666	0.387784	0.228517	0.324494
Protein GPR15L	Q6UWK7	GPR15L	OID31511	0.401	0.2601	0.5243	0.599	0.4757	0.7399	0.412274	0.0904769	0.0566078
Eotaxin	P51671	CCL11	OID20668	0.4009	0.2541	0.5278	0.5991	0.4722	0.7459	0.395884	0.239364	1.20097
Nuclear protein MDM1	Q8TC05	MDM1	OID30945	0.3999	0.2189	0.5506	0.6001	0.4494	0.7811	0.431003	0.141355	1.33773
Leucine-rich alpha-2-glycoprotein	P02750	LRG1	OID30751	0.3996	0.2229	0.5487	0.6004	0.4513	0.7771	0.460391	0.0424342	-0.357678
5-phosphohydroxy-L-lysine phospho-lyase	Q8IUZ5	PHYKPL	OID30634	0.3996	0.2337	0.5372	0.6004	0.4628	0.7663	0.309996	0.366734	-0.412151
Insulin-like growth factor-binding protein 7	Q16270	IGFBP7	OID20236	0.3988	0.2408	0.5356	0.6012	0.4644	0.7592	0.449512	-0.0558177	1.2297
Tumor necrosis factor ligand superfamily member 12	O43508	TNFSF12	OID20624	0.3973	0.2552	0.5197	0.6027	0.4803	0.7448	0.346068	0.452207	-0.319652
Uncharacterized protein C9orf40	Q8IXQ3	C9orf40	OID31489	0.3957	0.2549	0.5181	0.6043	0.4819	0.7451	0.356382	0.414	-0.226268
Phosphoinositide 3-kinase adapter protein 1	Q6ZUJ8	PIK3AP1	OID20587	0.3951	0.248	0.5206	0.6049	0.4794	0.752	0.283871	0.516829	-0.234032
C-C motif chemokine 7	P80098	CCL7	OID20523	0.3937	0.2267	0.5367	0.6063	0.4633	0.7733	0.441359	0.0492958	0.770738
Microfibril-associated glycoprotein 4	P55083	MFAP4	OID30598	0.3934	0.2346	0.5308	0.6066	0.4692	0.7654	0.438367	0.0107282	-0.00754033
Transferrin receptor protein 1	P02786	TFRC	OID20369	0.3931	0.2421	0.5231	0.6069	0.4769	0.7579	0.401091	0.152509	-0.0386977
Prolow-density lipoprotein receptor-related protein 1	Q07954	LRP1	OID21293	0.3928	0.2266	0.5346	0.6072	0.4654	0.7734	0.418397	0.128226	0.3165
Collagen alpha-3(VI) chain	P12111	COL6A3	OID20292	0.3923	0.2361	0.5277	0.6077	0.4723	0.7639	0.429886	0.0219893	0.703012
Calcineurin subunit B type 1	P63098	PPP3R1	OID20902	0.3923	0.2421	0.5218	0.6077	0.4782	0.7579	0.383679	0.231843	-0.109785
Cathepsin D	P07339	CTSD	OID20358	0.3922	0.2355	0.5267	0.6078	0.4733	0.7645	0.394153	0.189543	1.46667
EGF-like repeat and discoidin I-like domain-containing protein 3	O43854	EDIL3	OID20081	0.3917	0.2461	0.5184	0.6083	0.4816	0.7539	0.396412	0.164416	0.577235
Glutaredoxin-1	P35754	GLRX	OID20195	0.3915	0.2472	0.5159	0.6085	0.4841	0.7528	0.333152	0.451588	-0.500065
Cation-independent mannose-6-phosphate receptor	P11717	IGF2R	OID21146	0.3911	0.2257	0.5334	0.6089	0.4666	0.7743	0.443545	0.0294525	0.106285
Fatty acid-binding protein, liver	P07148	FABP1	OID20778	0.3901	0.2168	0.5397	0.6099	0.4603	0.7832	0.481088	-0.145899	0.734097
C-X-C motif chemokine 13	O43927	CXCL13	OID21024	0.3891	0.2344	0.5223	0.6109	0.4777	0.7656	0.394647	0.163577	1.01851
Inactive dipeptidyl peptidase 10	Q8N608	DPP10	OID20527	0.389	0.2276	0.5267	0.611	0.4733	0.7724	0.402755	0.143645	0.96474
Apical endosomal glycoprotein	Q6UXC1	MAMDC4	OID31342	0.3888	0.239	0.5184	0.6112	0.4816	0.761	0.350862	0.346492	-0.163935
Tumor necrosis factor receptor superfamily member 12A	Q9NP84	TNFRSF12A	OID21482	0.3886	0.2282	0.5277	0.6114	0.4723	0.7718	0.436861	0.000774244	0.32964
BDNF/NT-3 growth factors receptor	Q16620	NTRK2	OID20136	0.3871	0.2289	0.5229	0.6129	0.4771	0.7711	0.367669	0.248481	-0.137679
Disintegrin and metalloproteinase domain-containing protein 12	O43184	ADAM12	OID30491	0.3863	0.2096	0.5353	0.6137	0.4647	0.7904	0.412662	0.139432	0.80318
Angiotensinogen	P01019	AGT	OID30709	0.3855	0.2451	0.5087	0.6145	0.4913	0.7549	0.375948	0.266466	2.26112
5'-AMP-activated protein kinase subunit beta-1	Q9Y478	PRKAB1	OID20444	0.3848	0.2395	0.5104	0.6152	0.4896	0.7605	0.353328	0.347752	0.345686
Nuclear factor of activated T-cells 5	O94916	NFAT5	OID30522	0.3842	0.2252	0.5193	0.6158	0.4807	0.7748	0.332307	0.313223	-0.290272
TNF receptor-associated factor 2	Q12933	TRAF2	OID20507	0.3842	0.229	0.5173	0.6158	0.4827	0.771	0.352102	0.292349	-0.274342
Lymphocyte antigen 96	Q9Y6Y9	LY96	OID20945	0.3842	0.2132	0.5291	0.6158	0.4709	0.7868	0.389601	0.180561	1.15842
GTP cyclohydrolase 1 feedback regulatory protein	P30047	GCHFR	OID30631	0.3841	0.2241	0.5223	0.6159	0.4777	0.7759	0.414084	0.0916282	0.728547
Mannosyl-oligosaccharide 1,2-alpha-mannosidase IB	O60476	MAN1A2	OID30262	0.3834	0.224	0.521	0.6166	0.479	0.776	0.397561	0.145594	0.045611
N-acyl-aromatic-L-amino acid amidohydrolase	Q96HD9	ACY3	OID30086	0.3832	0.22	0.523	0.6168	0.477	0.78	0.383814	0.189888	1.08043
Vascular endothelial growth factor receptor 1	P17948	FLT1	OID21301	0.3829	0.2334	0.5133	0.6171	0.4867	0.7666	0.39728	0.103874	0.24464
Interleukin-6	P05231	IL6	OID20101	0.3826	0.1929	0.5446	0.6174	0.4554	0.8071	0.490135	-0.0890676	1.35191
N(G),N(G)-dimethylarginine dimethylaminohydrolase 1	O94760	DDAH1	OID21299	0.382	0.2238	0.518	0.618	0.482	0.7762	0.384828	0.181446	0.676284
Coiled-coil-helix-coiled-coil-helix domain-containing protein 10, mitochondrial	Q8WYQ3	CHCHD10	OID31116	0.3816	0.2174	0.5232	0.6184	0.4768	0.7826	0.411378	0.0707123	0.529656
Protein FAM13A	O94988	FAM13A	OID31463	0.3815	0.2369	0.5071	0.6185	0.4929	0.7631	0.306994	0.491908	-0.439212
Dynamin-binding protein	Q6XZF7	DNMBP	OID20956	0.3806	0.24	0.5032	0.6194	0.4968	0.76	0.334603	0.453483	-0.122593
Protein S100-A11	P31949	S100A11	OID20130	0.3805	0.2222	0.5172	0.6195	0.4828	0.7778	0.384951	0.175542	0.736141
Fc receptor-like B	Q6BAA4	FCRLB	OID21193	0.3801	0.2444	0.4993	0.6199	0.5007	0.7556	0.344412	0.528777	3.08391
Hydroxyacid oxidase 1	Q9UJM8	HAO1	OID21395	0.3801	0.2234	0.5149	0.6199	0.4851	0.7766	0.363687	0.247609	0.444313
Arginase-1	P05089	ARG1	OID21445	0.38	0.2334	0.5078	0.62	0.4922	0.7666	0.371175	0.232865	0.178836
Metalloproteinase inhibitor 2	P16035	TIMP2	OID30318	0.3799	0.2442	0.4996	0.6201	0.5004	0.7558	0.357425	0.440683	1.44085
Plexin domain-containing protein 1	Q8IUK5	PLXDC1	OID21258	0.3796	0.2211	0.5168	0.6204	0.4832	0.7789	0.395407	0.138644	1.50478
Dystrobrevin beta	O60941	DTNB	OID31395	0.3792	0.2282	0.5082	0.6208	0.4918	0.7718	0.306611	0.424498	0.0795479
Nitric oxide synthase, brain	P29475	NOS1	OID20863	0.3792	0.2295	0.5085	0.6208	0.4915	0.7705	0.352032	0.312931	0.490563
Kynureninase	Q16719	KYNU	OID20669	0.3787	0.2211	0.5148	0.6213	0.4852	0.7789	0.367088	0.227722	0.655709
Sulfite oxidase, mitochondrial	P51687	SUOX	OID31031	0.3772	0.204	0.5285	0.6228	0.4715	0.796	0.476883	-0.109886	1.21218
Fibroblast growth factor 23	Q9GZV9	FGF23	OID21411	0.3766	0.1977	0.5288	0.6234	0.4712	0.8023	0.440776	-0.0312974	0.780659
Ephrin-A4	P52798	EFNA4	OID20935	0.3753	0.1995	0.5278	0.6247	0.4722	0.8005	0.457722	-0.0600852	0.538635
Endothelin-1	P05305	EDN1	OID30224	0.375	0.2186	0.5107	0.625	0.4893	0.7814	0.378673	0.173437	-0.0238767
Kelch-like protein 41	O60662	KLHL41	OID30986	0.3746	0.2287	0.5021	0.6254	0.4979	0.7713	0.358551	0.310077	1.71545
Tubulointerstitial nephritis antigen-like	Q9GZM7	TINAGL1	OID20180	0.3746	0.2258	0.5037	0.6254	0.4963	0.7742	0.352552	0.291615	0.0945917
Cathepsin L1	P07711	CTSL	OID20228	0.3741	0.2077	0.5151	0.6259	0.4849	0.7923	0.306717	0.310426	0.722914
Cytochrome c oxidase subunit 6B1	P14854	COX6B1	OID30317	0.3741	0.2071	0.5162	0.6259	0.4838	0.7929	0.329223	0.278283	0.223338
Histone-lysine N-methyltransferase SETMAR	Q53H47	SETMAR	OID20948	0.3721	0.2028	0.5184	0.6279	0.4816	0.7971	0.421384	0.0545042	0.935403
Protein ZNRD2	O60232	ZNRD2	OID31450	0.3718	0.2263	0.4983	0.6282	0.5017	0.7737	0.323749	0.401033	0.151083
Centrosomal protein of 85 kDa	Q6P2H3	CEP85	OID21241	0.3712	0.2263	0.4971	0.6288	0.5029	0.7737	0.326116	0.405119	0.119421
Interleukin-32	P24001	IL32	OID20605	0.371	0.2171	0.5056	0.629	0.4944	0.7829	0.382564	0.127833	1.49855
Neugrin	Q9NPE2	NGRN	OID31115	0.3707	0.222	0.5007	0.6293	0.4993	0.778	0.346617	0.317227	1.67323
PDZ domain-containing protein GIPC2	Q8TF65	GIPC2	OID31153	0.3704	0.2084	0.5113	0.6296	0.4887	0.7916	0.396809	0.0842307	0.512186
Neutrophil cytosol factor 2	P19878	NCF2	OID20567	0.3703	0.2034	0.5143	0.6297	0.4857	0.7966	0.379663	0.162921	1.11857
Glycosylphosphatidylinositol-anchored high density lipoprotein-binding protein 1	Q8IV16	GPIHBP1	OID31469	0.37	0.2148	0.506	0.63	0.494	0.7852	0.397538	0.0644577	0.153993
N-acetyl-D-glucosamine kinase	Q9UJ70	NAGK	OID30271	0.3698	0.2184	0.5019	0.6302	0.4981	0.7816	0.332405	0.335358	-0.242803
Dynamin-3	Q9UQ16	DNM3	OID31000	0.3698	0.2149	0.5035	0.6302	0.4965	0.7851	0.330034	0.320118	0.224309
Thyroxine-binding globulin	P05543	SERPINA7	OID30724	0.3697	0.2055	0.5111	0.6303	0.4889	0.7945	0.381756	0.152805	-0.510882
Reversion-inducing cysteine-rich protein with Kazal motifs	O95980	RECK	OID30234	0.3693	0.2107	0.5077	0.6307	0.4923	0.7893	0.379236	0.152774	-0.139442
Prothrombin	P00734	F2	OID30723	0.3693	0.185	0.5253	0.6307	0.4747	0.815	0.417705	0.093305	-0.241287
Kinesin-like protein KIF22	Q14807	KIF22	OID30175	0.3692	0.2052	0.5107	0.6308	0.4893	0.7948	0.377779	0.157924	-0.998174
E3 ubiquitin-protein ligase RNF149	Q8NC42	RNF149	OID30235	0.369	0.1996	0.5149	0.631	0.4851	0.8004	0.403992	0.0769267	0.142725
Carbonic anhydrase 5A, mitochondrial	P35218	CA5A	OID20075	0.3686	0.203	0.5122	0.6314	0.4878	0.797	0.382076	0.149994	0.746556
Lipoprotein lipase	P06858	LPL	OID20188	0.3685	0.2168	0.5022	0.6315	0.4978	0.7832	0.396864	0.0106553	-0.448695
Fibroblast growth factor 12	P61328	FGF12	OID30454	0.3684	0.1162	0.5575	0.6316	0.4425	0.8838	0.441677	-0.0402842	3.85604
Na(+)/H(+) exchange regulatory cofactor NHE-RF3	Q5T2W1	PDZK1	OID30550	0.3684	0.2071	0.5082	0.6316	0.4918	0.7929	0.379404	0.149721	1.39225
Insulin-like peptide INSL5	Q9Y5Q6	INSL5	OID31448	0.3679	0.2019	0.5115	0.6321	0.4885	0.7981	0.41267	0.0322443	0.372335
Programmed cell death 1 ligand 1	Q9NZQ7	CD274	OID20966	0.3671	0.2195	0.4959	0.6329	0.5041	0.7805	0.345966	0.285208	0.624744
Epidermal growth factor receptor kinase substrate 8-like protein 2	Q9H6S3	EPS8L2	OID21397	0.3657	0.1906	0.5165	0.6343	0.4835	0.8094	0.42487	-0.0103146	0.720228
Complement component C9	P02748	C9	OID30698	0.3655	0.2009	0.5088	0.6345	0.4912	0.7991	0.407743	0.0282802	-0.11208
Polycystin-2	Q13563	PKD2	OID30184	0.3653	0.2229	0.489	0.6347	0.511	0.7771	0.278568	0.555831	0.0896724
Nitric oxide synthase, endothelial	P29474	NOS3	OID20834	0.3652	0.201	0.5062	0.6348	0.4938	0.799	0.354071	0.215895	0.323036
Anterior gradient protein 2 homolog	O95994	AGR2	OID20896	0.3647	0.2065	0.5026	0.6353	0.4974	0.7935	0.389491	0.0737961	0.607051
Phosphatidylcholine-sterol acyltransferase	P04180	LCAT	OID30677	0.3645	0.2122	0.4975	0.6355	0.5025	0.7878	0.357257	0.210265	1.2014
Leucine-rich repeat and transmembrane domain-containing protein 2	Q8N967	LRTM2	OID31020	0.3642	0.2147	0.4935	0.6358	0.5065	0.7853	0.302725	0.411644	0.329202
Carbonic anhydrase 2	P00918	CA2	OID21149	0.3641	0.2201	0.4892	0.6359	0.5108	0.7799	0.271368	0.572491	-0.856396
Cocaine esterase	O00748	CES2	OID21366	0.3632	0.1933	0.5094	0.6368	0.4906	0.8067	0.384384	0.117964	0.343214
Scrapie-responsive protein 1	O75711	SCRG1	OID30333	0.3631	0.2062	0.5002	0.6369	0.4998	0.7938	0.373331	0.145504	0.752268
Copper chaperone for superoxide dismutase	O14618	CCS	OID20973	0.363	0.216	0.4893	0.637	0.5107	0.784	0.249243	0.566989	-1.20773
Voltage-dependent T-type calcium channel subunit alpha-1H	O95180	CACNA1H	OID30064	0.3629	0.1267	0.5568	0.6371	0.4432	0.8733	0.527477	-0.00713584	2.55189
L-xylulose reductase	Q7Z4W1	DCXR	OID21480	0.3623	0.1974	0.5055	0.6377	0.4945	0.8026	0.378731	0.130569	0.752599
Deoxyuridine 5'-triphosphate nucleotidohydrolase, mitochondrial	P33316	DUT	OID31457	0.3622	0.2078	0.4981	0.6378	0.5019	0.7922	0.388363	0.0506231	0.313508
Rho GTPase-activating protein 25	P42331	ARHGAP25	OID21255	0.362	0.1686	0.5284	0.638	0.4716	0.8314	0.46604	0.00965918	2.23752
Chromogranin-A	P10645	CHGA	OID30403	0.3616	0.1801	0.515	0.6384	0.485	0.8199	0.376619	0.129526	1.91384
ADAMTS-like protein 4	Q6UY14	ADAMTSL4	OID30275	0.3614	0.1888	0.5097	0.6386	0.4903	0.8112	0.394046	0.105636	-0.052019
Tissue-type plasminogen activator	P00750	PLAT	OID20247	0.361	0.1996	0.5015	0.639	0.4985	0.8004	0.363028	0.173919	0.737291
Tumor necrosis factor receptor superfamily member 13C	Q96RJ3	TNFRSF13C	OID20480	0.3609	0.2057	0.4977	0.6391	0.5023	0.7943	0.398725	-0.028907	0.0903978
Neuroendocrine secretory protein 55	O95467	GNAS	OID31008	0.3606	0.1968	0.5025	0.6394	0.4975	0.8032	0.339268	0.23085	1.10008
SLAM family member 5	Q9UIB8	CD84	OID20607	0.3603	0.2169	0.4847	0.6397	0.5153	0.7831	0.243626	0.620335	-1.25259
Inter-alpha-trypsin inhibitor heavy chain H3	Q06033	ITIH3	OID20352	0.3587	0.2051	0.4934	0.6413	0.5066	0.7949	0.35363	0.201409	0.0397335
Protein AHNAK2	Q8IVF2	AHNAK2	OID30244	0.3585	0.2023	0.4955	0.6415	0.5045	0.7977	0.37133	0.129988	0.949415
Interleukin-17C	Q9P0M4	IL17C	OID20477	0.3585	0.1875	0.5069	0.6415	0.4931	0.8125	0.404625	0.0327289	1.27206
Protein GOLM2	Q6P4E1	GOLM2	OID21044	0.3578	0.2077	0.4903	0.6422	0.5097	0.7923	0.352938	0.204859	0.506795
Tumor necrosis factor receptor superfamily member 8	P28908	TNFRSF8	OID21049	0.3574	0.2133	0.4838	0.6426	0.5162	0.7867	0.321353	0.427559	0.475404
Prorelaxin H2	P04090	RLN2	OID30601	0.357	0.1174	0.5588	0.643	0.4412	0.8826	0.558558	-0.0125848	4.35164
Leucine-rich repeat-containing protein 59	Q96AG4	LRRC59	OID30361	0.3568	0.1872	0.5007	0.6432	0.4993	0.8128	0.257453	0.347315	0.705319
Annexin A2	P07355	ANXA2	OID30263	0.3565	0.1924	0.4987	0.6435	0.5013	0.8076	0.348733	0.200553	0.766174
Platelet-derived growth factor C	Q9NRA1	PDGFC	OID21183	0.3562	0.2107	0.4842	0.6438	0.5158	0.7893	0.343972	0.255509	1.04668
AP-3 complex subunit sigma-2	P59780	AP3S2	OID31117	0.3557	0.1898	0.497	0.6443	0.503	0.8102	0.283244	0.34037	0.539475
Phospholysine phosphohistidine inorganic pyrophosphate phosphatase	Q9H008	LHPP	OID20749	0.3555	0.2049	0.487	0.6445	0.513	0.7951	0.280979	0.42087	0.674301
Secretoglobin family 3A member 2	Q96PL1	SCGB3A2	OID20723	0.3552	0.2164	0.4779	0.6448	0.5221	0.7836	0.336559	0.364792	0.841152
Switch-associated protein 70	Q9UH65	SWAP70	OID31477	0.355	0.1985	0.4909	0.645	0.5091	0.8015	0.287937	0.365056	0.518857
Platelet glycoprotein 4	P16671	CD36	OID30485	0.3549	0.211	0.4807	0.6451	0.5193	0.789	0.293784	0.564134	1.44525
Transcription factor AP-1	P05412	JUN	OID20424	0.3536	0.1452	0.5258	0.6464	0.4742	0.8548	0.414047	0.0383677	2.76935
Protein AMBP	P02760	AMBP	OID21413	0.3533	0.2029	0.4862	0.6467	0.5138	0.7971	0.367095	0.0917124	0.501024
Growth/differentiation factor 8	O14793	MSTN	OID20115	0.3525	0.1794	0.5029	0.6475	0.4971	0.8206	0.403871	0.0233587	0.268796
Leiomodin-1	P29536	LMOD1	OID30212	0.3523	0.189	0.4941	0.6477	0.5059	0.811	0.362244	0.142425	0.36825
Clusterin	P10909	CLU	OID30732	0.3522	0.1742	0.5055	0.6478	0.4945	0.8258	0.397401	0.0473705	-0.00290401
Extracellular matrix protein 1	Q16610	ECM1	OID30736	0.3518	0.1732	0.5071	0.6482	0.4929	0.8268	0.419195	0.00904333	-0.218217
Integrin alpha-L	P20701	ITGAL	OID30537	0.3515	0.194	0.4873	0.6485	0.5127	0.806	0.282609	0.362432	-0.566221
CCN family member 1	O00622	CCN1	OID21368	0.3514	0.182	0.4989	0.6486	0.5011	0.818	0.367908	0.138684	0.146204
Collagen alpha-1(III) chain	P02461	COL3A1	OID30379	0.3514	0.1737	0.5036	0.6486	0.4964	0.8263	0.347229	0.183006	0.537726
Glutamate carboxypeptidase 2	Q04609	FOLH1	OID30430	0.3514	0.1828	0.4957	0.6486	0.5043	0.8172	0.261098	0.31994	2.28059
Protocadherin beta-15	Q9Y5E8	PCDHB15	OID31377	0.3512	0.2034	0.4814	0.6488	0.5186	0.7966	0.328797	0.299435	1.47879
Pentraxin-related protein PTX3	P26022	PTX3	OID20570	0.3511	0.2135	0.4738	0.6489	0.5262	0.7865	0.322121	0.420498	-0.997624
Glutathione S-transferase A1	P08263	GSTA1	OID20166	0.3509	0.1949	0.4887	0.6491	0.5113	0.8051	0.362619	0.13011	0.819376
Tumor necrosis factor alpha-induced protein 2	Q03169	TNFAIP2	OID31446	0.3508	0.2006	0.4815	0.6492	0.5185	0.7994	0.263895	0.47587	0.270734
Bile salt sulfotransferase	Q06520	SULT2A1	OID20508	0.3502	0.1815	0.4973	0.6498	0.5027	0.8185	0.39456	0.0334738	2.20715
Lutropin subunit beta	P01229	LHB	OID21248	0.3495	0.1804	0.4966	0.6505	0.5034	0.8196	0.382888	0.0919667	1.59985
Coagulation factor XIII B chain	P05160	F13B	OID30781	0.3495	0.1593	0.5092	0.6505	0.4908	0.8407	0.335213	0.191803	3.51311
TNFAIP3-interacting protein 1	Q15025	TNIP1	OID31120	0.3485	0.2041	0.4752	0.6515	0.5248	0.7959	0.250451	0.566893	-0.490764
BTB/POZ domain-containing protein KCTD5	Q9NXV2	KCTD5	OID31148	0.3483	0.1783	0.4973	0.6517	0.5027	0.8217	0.372875	0.118985	1.21219
Protein phosphatase 1B	O75688	PPM1B	OID30548	0.3481	0.1719	0.4987	0.6519	0.5013	0.8281	0.309609	0.230437	1.69069
Phospholipid scramblase 3	Q9NRY6	PLSCR3	OID31146	0.348	0.1981	0.4797	0.652	0.5203	0.8019	0.281054	0.402926	-0.0507514
Galectin-8	O00214	LGALS8	OID21041	0.3479	0.1832	0.4919	0.6521	0.5081	0.8168	0.365842	0.123432	-1.35918
Glyceraldehyde-3-phosphate dehydrogenase	P04406	GAPDH	OID30600	0.3479	0.2084	0.47	0.6521	0.53	0.7916	0.222826	0.700291	-5.19783
Angiotensin-converting enzyme 2	Q9BYF1	ACE2	OID20105	0.3474	0.17	0.4989	0.6526	0.5011	0.83	0.356902	0.147235	1.5494
Calcitonin gene-related peptide 2	P10092	CALCB	OID31100	0.3471	0.1899	0.486	0.6529	0.514	0.8101	0.383045	0.00853362	2.21883
Syntaxin-7	O15400	STX7	OID30560	0.3469	0.1956	0.4785	0.6531	0.5215	0.8044	0.285947	0.395924	-0.29912
Elafin	P19957	PI3	OID20326	0.3469	0.2052	0.4739	0.6531	0.5261	0.7948	0.365952	-0.0455016	1.60764
Thrombopoietin	P40225	THPO	OID20098	0.3469	0.1983	0.4778	0.6531	0.5222	0.8017	0.329725	0.269692	0.0320226
Protein PAXX	Q9BUH6	PAXX	OID30591	0.3469	0.1975	0.4776	0.6531	0.5224	0.8025	0.294371	0.412679	0.304296
Iduronate 2-sulfatase	P22304	IDS	OID20619	0.3456	0.0459	0.5924	0.6544	0.4076	0.9539	0.626922	-0.0205739	-4.74278
EF-hand domain-containing protein D1	Q9BUP0	EFHD1	OID31044	0.3456	0.1906	0.4815	0.6544	0.5185	0.8094	0.326814	0.248452	1.48664
Eukaryotic translation initiation factor 2-alpha kinase 3	Q9NZJ5	EIF2AK3	OID30060	0.3456	0.193	0.479	0.6544	0.521	0.807	0.277382	0.387252	-0.521929
Pro-glucagon	P01275	GCG	OID21263	0.3454	0.1924	0.4802	0.6546	0.5198	0.8076	0.342071	0.188387	0.330771
Wiskott-Aldrich syndrome protein family member 3	Q9UPY6	WASF3	OID20882	0.3448	0.1955	0.4754	0.6552	0.5246	0.8045	0.310497	0.338494	0.258598
Low molecular weight phosphotyrosine protein phosphatase	P24666	ACP1	OID30524	0.3447	0.1757	0.491	0.6553	0.509	0.8243	0.320768	0.224034	-0.0310633
Proline/serine-rich coiled-coil protein 1	Q6PGN9	PSRC1	OID21169	0.343	0.1916	0.4768	0.657	0.5232	0.8084	0.30554	0.319227	0.75801
Tumor necrosis factor receptor superfamily member 14	Q92956	TNFRSF14	OID20783	0.3428	0.2003	0.4687	0.6572	0.5313	0.7997	0.307176	0.462437	0.208632
Vesicle-associated membrane protein 5	O95183	VAMP5	OID20071	0.3423	0.1845	0.4819	0.6577	0.5181	0.8155	0.347939	0.150885	1.02044
Alanyl-tRNA editing protein Aarsd1	Q9BTE6	AARSD1	OID21311	0.342	0.1969	0.4688	0.658	0.5312	0.8031	0.224821	0.600942	-0.861533
Transcription regulator protein BACH1	O14867	BACH1	OID20505	0.3419	0.1927	0.4727	0.6581	0.5273	0.8073	0.270415	0.431739	0.323076
TBC1 domain family member 5	Q92609	TBC1D5	OID20521	0.3417	0.19	0.475	0.6583	0.525	0.81	0.290295	0.354207	-0.473083
CD83 antigen	Q01151	CD83	OID20565	0.3403	0.1639	0.4955	0.6597	0.5045	0.8361	0.412843	-0.0444034	-0.104417
Nectin-1	Q15223	NECTIN1	OID30545	0.3398	0.0886	0.5463	0.6602	0.4537	0.9114	0.506433	0.0700007	5.47322
TNF receptor-associated factor 3, Isoform 2	Q13114_2	TRAF3	OID30479	0.3396	0.1409	0.5078	0.6604	0.4922	0.8591	0.378315	0.125958	1.49846
V-type immunoglobulin domain-containing suppressor of T-cell activation	Q9H7M9	VSIR	OID20131	0.3388	0.1751	0.4798	0.6612	0.5202	0.8249	0.248149	0.370622	0.738823
Granulocyte colony-stimulating factor	P09919	CSF3	OID20491	0.3384	0.1659	0.4902	0.6616	0.5098	0.8341	0.387554	0.0423698	0.244779
Retinol-binding protein 5	P82980	RBP5	OID21369	0.3383	0.1649	0.4904	0.6617	0.5096	0.8351	0.39109	0.0240453	0.880291
Carboxylesterase 3	Q6UWW8	CES3	OID21340	0.3383	0.1829	0.4764	0.6617	0.5236	0.8171	0.353374	0.105021	0.582287
AP-1 complex subunit gamma-like 2	O75843	AP1G2	OID31348	0.3377	0.1875	0.4692	0.6623	0.5308	0.8125	0.248198	0.469681	-0.327098
Granulocyte-macrophage colony-stimulating factor receptor subunit alpha	P15509	CSF2RA	OID20915	0.3361	0.1977	0.4595	0.6639	0.5405	0.8023	0.288684	0.499687	2.22299
Protein sidekick-2	Q58EX2	SDK2	OID30662	0.3358	0.1709	0.4809	0.6642	0.5191	0.8291	0.351197	0.11956	0.255498
Ubiquitin-conjugating enzyme E2 B	P63146	UBE2B	OID31368	0.3356	0.1655	0.4806	0.6644	0.5194	0.8345	0.235292	0.342516	0.841975
Centrin-3	O15182	CETN3	OID31525	0.3353	0.1792	0.4727	0.6647	0.5273	0.8208	0.295724	0.308475	-0.32845
Immunoglobulin superfamily member 3	O75054	IGSF3	OID21312	0.3351	0.159	0.4898	0.6649	0.5102	0.841	0.394682	-0.0202328	1.00129
Integrin beta-1	P05556	ITGB1	OID20376	0.3348	0.1749	0.4734	0.6652	0.5266	0.8251	0.243906	0.406013	-0.0241793
Proheparin-binding EGF-like growth factor	Q99075	HBEGF	OID21465	0.3347	0.1897	0.4627	0.6653	0.5373	0.8103	0.278317	0.486121	-0.180871
Cell cycle exit and neuronal differentiation protein 1	Q8N111	CEND1	OID30821	0.3346	0.183	0.47	0.6654	0.53	0.817	0.358756	0.0127467	1.81253
Heme oxygenase 2	P30519	HMOX2	OID20887	0.3344	0.1758	0.4739	0.6656	0.5261	0.8242	0.322086	0.210778	0.86836
Calcium-binding protein 2	Q9NPB3	CABP2	OID30916	0.334	0.1494	0.4932	0.666	0.5068	0.8506	0.364296	0.102472	0.629731
Protein BRICK1	Q8WUW1	BRK1	OID20883	0.3332	0.1805	0.4689	0.6668	0.5311	0.8195	0.330731	0.178863	0.377456
BCL2/adenovirus E1B 19 kDa protein-interacting protein 3-like	O60238	BNIP3L	OID30525	0.3331	0.1819	0.467	0.6669	0.533	0.8181	0.301153	0.308124	0.538551
Caspase-10	Q92851	CASP10	OID20893	0.3331	0.1618	0.4822	0.6669	0.5178	0.8382	0.321888	0.189272	0.647652
Dystrophin	P11532	DMD	OID30223	0.3322	0.181	0.4647	0.6678	0.5353	0.819	0.255478	0.432766	-0.00300528
Interferon lambda receptor 1	Q8IU57	IFNLR1	OID20506	0.3313	0.1261	0.5067	0.6687	0.4933	0.8739	0.413359	0.0712214	2.26251
Neuroblast differentiation-associated protein AHNAK	Q09666	AHNAK	OID30260	0.3312	0.1698	0.4748	0.6688	0.5252	0.8302	0.364654	0.0273329	0.451379
RNA binding protein fox-1 homolog 3	A6NFN3	RBFOX3	OID30984	0.3306	0.1572	0.4837	0.6694	0.5163	0.8428	0.394037	-0.0231803	0.983284
Adenosylhomocysteinase	P23526	AHCY	OID20199	0.3304	0.1753	0.4677	0.6696	0.5323	0.8247	0.284936	0.319443	-0.155865
Lamin-B2	Q03252	LMNB2	OID31109	0.3304	0.1546	0.4851	0.6696	0.5149	0.8454	0.375205	0.073895	1.05243
SH3 domain-binding protein 1	Q9Y3L3	SH3BP1	OID31439	0.3303	0.1636	0.4755	0.6697	0.5245	0.8364	0.2874	0.26245	0.704785
E3 ubiquitin ligase TRIM40	Q6P9F5	TRIM40	OID30885	0.33	0.1747	0.4675	0.67	0.5325	0.8253	0.324419	0.188258	0.037295
Nuclear factor of activated T-cells, cytoplasmic 1	O95644	NFATC1	OID20545	0.3298	0.1827	0.4594	0.6702	0.5406	0.8173	0.221737	0.545246	-0.198534
Endothelin-converting enzyme 1	P42892	ECE1	OID20891	0.3297	0.1854	0.4588	0.6703	0.5412	0.8146	0.306176	0.308638	-0.0505275
Synaptic vesicle membrane protein VAT-1 homolog	Q99536	VAT1	OID21382	0.3296	0.1844	0.4602	0.6704	0.5398	0.8156	0.331473	0.150507	0.18189
3-ketoacyl-CoA thiolase, peroxisomal	P09110	ACAA1	OID21269	0.329	0.1656	0.4732	0.671	0.5268	0.8344	0.331103	0.157789	0.509331
Phosphatidylinositol 3,4,5-trisphosphate 5-phosphatase 1	Q92835	INPP5D	OID30259	0.3283	0.1724	0.4652	0.6717	0.5348	0.8276	0.251728	0.391143	-0.261183
TBC1 domain family member 17	Q9HA65	TBC1D17	OID20844	0.328	0.17	0.4663	0.672	0.5337	0.83	0.271095	0.333444	0.296366
Leucine-rich repeat flightless-interacting protein 1	Q32MZ4	LRRFIP1	OID31344	0.3279	0.1759	0.4612	0.6721	0.5388	0.8241	0.253993	0.437649	-0.24398
Elongation factor 1-delta	P29692	EEF1D	OID30335	0.3268	0.1737	0.4603	0.6732	0.5397	0.8263	0.209109	0.502276	-0.265633
Proteasome assembly chaperone 4	Q5JS54	PSMG4	OID30514	0.3264	0.1733	0.4608	0.6736	0.5392	0.8267	0.257162	0.433285	0.0609691
Dual specificity protein phosphatase 13 isoform A	Q6B8I1	DUSP13	OID31394	0.3264	0.1695	0.4675	0.6736	0.5325	0.8305	0.362399	-0.00407932	-0.245532
Cytosolic 5'-nucleotidase 1A	Q9BXI3	NT5C1A	OID31102	0.3262	0.1753	0.4596	0.6738	0.5404	0.8247	0.256363	0.414962	1.51562
CD226 antigen	Q15762	CD226	OID30556	0.3261	0.1818	0.4535	0.6739	0.5465	0.8182	0.259261	0.515776	0.117252
Catechol O-methyltransferase	P21964	COMT	OID20086	0.326	0.1794	0.4549	0.674	0.5451	0.8206	0.219179	0.617949	-0.634625
Nucleus accumbens-associated protein 1	Q96RE7	NACC1	OID31393	0.3259	0.1715	0.4643	0.6741	0.5357	0.8285	0.332525	0.13248	0.180811
BolA-like protein 1	Q9Y3E2	BOLA1	OID30837	0.3259	0.17	0.4634	0.6741	0.5366	0.83	0.280286	0.318813	0.363223
Matrilysin	P09237	MMP7	OID20087	0.3258	0.172	0.461	0.6742	0.539	0.828	0.281092	0.338668	0.0616663
Midkine	P21741	MDK	OID21489	0.3256	0.1684	0.4641	0.6744	0.5359	0.8316	0.276872	0.315025	0.619916
Methylthioribose-1-phosphate isomerase	Q9BV20	MRI1	OID30891	0.3256	0.178	0.4571	0.6744	0.5429	0.822	0.278004	0.396055	-0.629494
RNA-binding protein with multiple splicing 2	Q6ZRY4	RBPMS2	OID30257	0.3246	0.1775	0.4553	0.6754	0.5447	0.8225	0.252818	0.473009	-0.641082
Reticulon-4-interacting protein 1, mitochondrial	Q8WWV3	RTN4IP1	OID31030	0.3239	0.1658	0.4624	0.6761	0.5376	0.8342	0.278547	0.339079	0.188459
Quinone oxidoreductase PIG3	Q53FA7	TP53I3	OID30632	0.3233	0.1748	0.455	0.6767	0.545	0.8252	0.251031	0.477177	-0.217516
Metalloproteinase inhibitor 1	P01033	TIMP1	OID20418	0.3226	0.1629	0.4642	0.6774	0.5358	0.8371	0.328641	0.137388	0.629158
Transforming growth factor beta-1 proprotein	P01137	TGFB1	OID20621	0.3224	0.1762	0.4519	0.6776	0.5481	0.8238	0.276166	0.444019	-0.182731
Troponin I, cardiac muscle	P19429	TNNI3	OID20050	0.3224	0.1433	0.4773	0.6776	0.5227	0.8567	0.300251	0.19893	1.27292
Ubiquitin/ISG15-conjugating enzyme E2 L6	O14933	UBE2L6	OID30321	0.3223	0.1633	0.4605	0.6777	0.5395	0.8367	0.220385	0.437122	-0.0321317
Protein XRP2	O75695	RP2	OID21302	0.3223	0.1621	0.4629	0.6777	0.5371	0.8379	0.258689	0.319818	0.85399
Mitochondrial import receptor subunit TOM20 homolog	Q15388	TOMM20	OID30353	0.3222	0.1464	0.4748	0.6778	0.5252	0.8536	0.278766	0.235306	0.875934
Protransforming growth factor alpha	P01135	TGFA	OID20600	0.3218	0.1661	0.4595	0.6782	0.5405	0.8339	0.28498	0.283154	0.211609
Keratin, type I cytoskeletal 19	P08727	KRT19	OID20596	0.3214	0.1564	0.4682	0.6786	0.5318	0.8436	0.361112	-9.61e-05	0.466188
Eukaryotic translation initiation factor 4E-binding protein 1	Q13541	EIF4EBP1	OID20162	0.3211	0.1646	0.4575	0.6789	0.5425	0.8354	0.196414	0.493786	-0.497649
NADH dehydrogenase [ubiquinone] 1 alpha subcomplex subunit 5	Q16718	NDUFA5	OID30520	0.3207	0.0977	0.5058	0.6793	0.4942	0.9023	0.330708	0.154882	2.94019
Alpha-actinin-2	P35609	ACTN2	OID30192	0.3197	0.1595	0.4598	0.6803	0.5402	0.8405	0.263802	0.367192	0.920745
Selenocysteine lyase	Q96I15	SCLY	OID21425	0.3196	0.1613	0.4594	0.6804	0.5406	0.8387	0.290688	0.252852	0.571166
Aspartate aminotransferase, cytoplasmic	P17174	GOT1	OID30417	0.3185	0.1642	0.4551	0.6815	0.5449	0.8358	0.284871	0.284997	0.706466
Proprotein convertase subtilisin/kexin type 7	Q16549	PCSK7	OID31410	0.3176	0.1267	0.4809	0.6824	0.5191	0.8733	0.301208	0.178343	1.02062
1-phosphatidylinositol 3-phosphate 5-kinase	Q9Y2I7	PIKFYVE	OID30465	0.3165	0.1622	0.4533	0.6835	0.5467	0.8378	0.273191	0.330508	0.563393
Calcium-binding and coiled-coil domain-containing protein 2	Q13137	CALCOCO2	OID30249	0.3164	0.1654	0.4499	0.6836	0.5501	0.8346	0.242171	0.469612	-0.174447
Tissue factor pathway inhibitor	P10646	TFPI	OID20388	0.3156	0.1496	0.4627	0.6844	0.5373	0.8504	0.32463	0.132957	0.0489744
Neuropilin-1	O14786	NRP1	OID20390	0.3154	0.1545	0.4588	0.6846	0.5412	0.8455	0.325831	0.115838	-0.0367514
Formimidoyltransferase-cyclodeaminase	O95954	FTCD	OID31137	0.3154	0.1565	0.4576	0.6846	0.5424	0.8435	0.338591	0.0674144	0.619135
Roundabout homolog 4	Q8WZ75	ROBO4	OID30226	0.315	0.1736	0.4418	0.685	0.5582	0.8264	0.261828	0.546581	0.867871
5-azacytidine-induced protein 2	Q9H6S1	AZI2	OID31056	0.3149	0.1564	0.4535	0.6851	0.5465	0.8436	0.210263	0.419165	-0.326433
Annexin A10	Q9UJ72	ANXA10	OID20886	0.3147	0.1594	0.4533	0.6853	0.5467	0.8406	0.293031	0.244781	0.756822
Mitochondrial proton/calcium exchanger protein	O95202	LETM1	OID31018	0.3146	0.1605	0.4525	0.6854	0.5475	0.8395	0.321932	0.107552	0.460074
Amyloid-beta precursor protein	P05067	APP	OID21070	0.3143	0.1731	0.4409	0.6857	0.5591	0.8269	0.260892	0.526436	0.642565
Interferon gamma	P01579	IFNG	OID20495	0.3137	0.1348	0.4708	0.6863	0.5292	0.8652	0.341225	0.103738	0.467879
Tight junction-associated protein 1	Q5JTD0	TJAP1	OID21477	0.3135	0.1644	0.4451	0.6865	0.5549	0.8356	0.226687	0.509559	-0.178988
Glutamate--cysteine ligase regulatory subunit	P48507	GCLM	OID30059	0.3134	0.102	0.4923	0.6866	0.5077	0.898	0.331157	0.143529	2.70583
Thiamine-triphosphatase	Q9BU02	THTPA	OID31375	0.313	0.1598	0.4474	0.687	0.5526	0.8402	0.205585	0.498309	-0.501512
Syntaxin-8	Q9UNK0	STX8	OID20531	0.313	0.1638	0.4451	0.687	0.5549	0.8362	0.24559	0.44638	0.454126
Mitogen-activated protein kinase kinase kinase 5	Q99683	MAP3K5	OID21253	0.3125	0.1606	0.4469	0.6875	0.5531	0.8394	0.231233	0.436161	-0.391196
FXYD domain-containing ion transport regulator 5	Q96DB9	FXYD5	OID20463	0.3117	0.1671	0.441	0.6883	0.559	0.8329	0.232228	0.573043	-0.112807
Fatty acid-binding protein, intestinal	P12104	FABP2	OID20200	0.311	0.1342	0.4659	0.689	0.5341	0.8658	0.349834	0.00254283	0.750519
Synaptic vesicle glycoprotein 2A	Q7L0J3	SV2A	OID30965	0.3108	0.1528	0.4497	0.6892	0.5503	0.8472	0.223922	0.407498	0.17468
Serologically defined colon cancer antigen 8	Q86SQ7	SDCCAG8	OID31423	0.3103	0.1574	0.4457	0.6897	0.5543	0.8426	0.245262	0.420415	-0.442971
Fibroblast growth factor receptor 2	P21802	FGFR2	OID21478	0.3102	0.1407	0.4617	0.6898	0.5383	0.8593	0.367596	-0.0306545	0.307682
Vascular endothelial growth factor C	P49767	VEGFC	OID21524	0.3091	0.1632	0.4393	0.6909	0.5607	0.8368	0.254053	0.457922	-0.302128
N-acetylglucosamine-1-phosphodiester alpha-N-acetylglucosaminidase	Q9UK23	NAGPA	OID30643	0.309	0.1409	0.4591	0.691	0.5409	0.8591	0.35958	-0.0449552	0.197059
Tudor and KH domain-containing protein	Q9Y2W6	TDRKH	OID20875	0.3085	0.1605	0.4408	0.6915	0.5592	0.8395	0.261443	0.412034	0.191694
A disintegrin and metalloproteinase with thrombospondin motifs 4	O75173	ADAMTS4	OID30471	0.3082	0.1292	0.4656	0.6918	0.5344	0.8708	0.329292	0.114564	1.03489
Mitochondrial import inner membrane translocase subunit Tim10	P62072	TIMM10	OID30358	0.308	0.1133	0.4762	0.692	0.5238	0.8867	0.296344	0.168228	1.62956
Follistatin-related protein 1	Q12841	FSTL1	OID30254	0.308	0.1499	0.4499	0.692	0.5501	0.8501	0.343086	-0.00207405	0.268548
DnaJ homolog subfamily C member 21	Q5F1R6	DNAJC21	OID31104	0.3077	0.1514	0.4467	0.6923	0.5533	0.8486	0.245544	0.357252	-0.214953
SURP and G-patch domain-containing protein 1	Q8IWZ8	SUGP1	OID31524	0.3076	0.1506	0.4458	0.6924	0.5542	0.8494	0.233375	0.38817	0.0220792
Huntingtin-interacting protein 1-related protein	O75146	HIP1R	OID31141	0.3064	0.1427	0.4532	0.6936	0.5468	0.8573	0.344777	0.00663521	1.5927
Myosin regulatory light chain 2, skeletal muscle isoform	Q96A32	MYLPF	OID30917	0.3062	0.1312	0.4596	0.6938	0.5404	0.8688	0.308892	0.146647	1.27618
Ninjurin-1	Q92982	NINJ1	OID21167	0.3059	0.1318	0.4602	0.6941	0.5398	0.8682	0.331506	0.0901358	3.48498
NF-kappa-B essential modulator	Q9Y6K9	IKBKG	OID20544	0.3059	0.1599	0.4356	0.6941	0.5644	0.8401	0.209429	0.581228	-0.539833
Dickkopf-related protein 4	Q9UBT3	DKK4	OID20934	0.3056	0.1225	0.4681	0.6944	0.5319	0.8775	0.370304	0.0278604	2.69183
Acetylcholinesterase	P22303	ACHE	OID30585	0.3053	0.1598	0.4361	0.6947	0.5639	0.8402	0.284467	0.328501	1.69951
Amphiregulin	P15514	AREG	OID21357	0.3051	0.1244	0.4678	0.6949	0.5322	0.8756	0.416643	-0.162733	0.704615
Opioid growth factor receptor	Q9NZT2	OGFR	OID21360	0.3048	0.1531	0.4391	0.6952	0.5609	0.8469	0.216148	0.475587	0.36227
Ras-related protein Rab-10	P61026	RAB10	OID30357	0.3046	0.1255	0.4596	0.6954	0.5404	0.8745	0.216766	0.28125	0.83565
Protein enabled homolog	Q8N8S7	ENAH	OID20497	0.3042	0.1393	0.451	0.6958	0.549	0.8607	0.31437	0.121763	0.620183
Insulin receptor	P06213	INSR	OID30566	0.3038	0.1317	0.4559	0.6962	0.5441	0.8683	0.308364	0.140674	-0.00108388
DnaJ homolog subfamily A member 4	Q8WW22	DNAJA4	OID31130	0.3035	0.1523	0.4382	0.6965	0.5618	0.8477	0.218709	0.484939	-0.477264
Keratin, type I cytoskeletal 18	P05783	KRT18	OID21296	0.303	0.1342	0.4561	0.697	0.5439	0.8658	0.383131	-0.101002	1.36409
Replication factor C subunit 4	P35249	RFC4	OID31376	0.3026	0.1179	0.4625	0.6974	0.5375	0.8821	0.270575	0.197194	0.834029
Carcinoembryonic antigen-related cell adhesion molecule 19	Q7Z692	CEACAM19	OID31443	0.3026	0.1442	0.4433	0.6974	0.5567	0.8558	0.279947	0.262552	-0.149475
Calcyphosin	Q13938	CAPS	OID31126	0.301	0.1508	0.4373	0.699	0.5627	0.8492	0.315261	0.0700375	3.52801
Src kinase-associated phosphoprotein 1	Q86WV1	SKAP1	OID20906	0.301	0.1359	0.4465	0.699	0.5535	0.8641	0.253022	0.27503	0.957091
Decorin	P07585	DCN	OID20106	0.2997	0.1535	0.4308	0.7003	0.5692	0.8465	0.256486	0.422315	0.21328
Syntaxin-4	Q12846	STX4	OID21326	0.2996	0.1538	0.4303	0.7004	0.5697	0.8462	0.25417	0.414646	0.445127
Beta-ureidopropionase	Q9UBR1	UPB1	OID30352	0.2996	0.135	0.4461	0.7004	0.5539	0.865	0.296209	0.159638	0.267322
Alpha-1-acid glycoprotein 1	P02763	ORM1	OID30768	0.2993	0.1312	0.451	0.7007	0.549	0.8688	0.35736	-0.0209305	0.114016
Receptor-type tyrosine-protein phosphatase kappa	Q15262	PTPRK	OID31461	0.2993	0.1161	0.4618	0.7007	0.5382	0.8839	0.361772	0.0249592	1.18919
Transcobalamin-2	P20062	TCN2	OID20341	0.299	0.1528	0.4311	0.701	0.5689	0.8472	0.306959	0.0769859	1.86203
Brain-derived neurotrophic factor	P23560	BDNF	OID30373	0.2989	0.1531	0.4287	0.7011	0.5713	0.8469	0.221409	0.564162	-1.25892
Serine/threonine-protein kinase/endoribonuclease IRE1	O75460	ERN1	OID31391	0.2985	0.1368	0.4422	0.7015	0.5578	0.8632	0.279159	0.21217	0.528194
Neurofilament light polypeptide	P07196	NEFL	OID20871	0.2985	0.1465	0.4358	0.7015	0.5642	0.8535	0.291147	0.184997	0.243923
Scavenger receptor class F member 1	Q14162	SCARF1	OID20297	0.2983	0.1468	0.4326	0.7017	0.5674	0.8532	0.216708	0.472993	0.285165
B-cell linker protein	Q8WV28	BLNK	OID30541	0.2981	0.1314	0.4463	0.7019	0.5537	0.8686	0.297653	0.150567	0.69227
Hemojuvelin	Q6ZVN8	HJV	OID31006	0.2977	0.1193	0.4559	0.7023	0.5441	0.8807	0.312043	0.121327	0.347572
Cryptic protein	P0CG37	CFC1	OID21261	0.2974	0.1156	0.4598	0.7026	0.5402	0.8844	0.358055	0.01686	1.56145
CMP-N-acetylneuraminate-beta-galactosamide-alpha-2,3-sialyltransferase 1	Q11201	ST3GAL1	OID21322	0.297	0.1543	0.4254	0.703	0.5746	0.8457	0.252097	0.477831	1.89184
Arylsulfatase B	P15848	ARSB	OID21331	0.2968	0.1399	0.4357	0.7032	0.5643	0.8601	0.211925	0.421089	0.129669
DNA topoisomerase 2-beta	Q02880	TOP2B	OID30559	0.2967	0.1352	0.4394	0.7033	0.5606	0.8648	0.223451	0.37352	-0.165268
Short/branched chain specific acyl-CoA dehydrogenase, mitochondrial	P45954	ACADSB	OID30356	0.2965	0.1361	0.4376	0.7035	0.5624	0.8639	0.192954	0.408092	0.26416
Synaptotagmin-like protein 4	Q96C24	SYTL4	OID30339	0.2959	0.1396	0.4336	0.7041	0.5664	0.8604	0.179779	0.469117	-0.234532
Corticosteroid-binding globulin	P08185	SERPINA6	OID30743	0.2955	0.1345	0.44	0.7045	0.56	0.8655	0.284752	0.185513	-0.17255
V-set and immunoglobulin domain-containing protein 10	Q8N0Z9	VSIG10	OID31400	0.2951	0.1356	0.4386	0.7049	0.5614	0.8644	0.285997	0.181718	1.54068
Interleukin-4 receptor subunit alpha	P24394	IL4R	OID20576	0.295	0.1418	0.4335	0.705	0.5665	0.8582	0.298784	0.129707	-0.40356
Probable G-protein coupled receptor 158	Q5T848	GPR158	OID31013	0.295	0.135	0.4389	0.705	0.5611	0.865	0.303596	0.115782	0.414406
Tripartite motif-containing protein 5	Q9C035	TRIM5	OID20526	0.2946	0.1471	0.4269	0.7054	0.5731	0.8529	0.236312	0.453448	-0.531303
Zinc finger and BTB domain-containing protein 17	Q13105	ZBTB17	OID20082	0.2945	0.1122	0.457	0.7055	0.543	0.8878	0.362693	0.00764137	2.17147
All-trans-retinol dehydrogenase	P00325	ADH1B	OID30612	0.2941	0.131	0.4424	0.7059	0.5576	0.869	0.355283	-0.0976554	1.0943
Signal transducing adapter molecule 1	Q92783	STAM	OID31425	0.2939	0.1369	0.435	0.7061	0.565	0.8631	0.258248	0.271816	-0.132567
Gamma-glutamylaminecyclotransferase	Q9BVM4	GGACT	OID30290	0.2929	0.138	0.4299	0.7071	0.5701	0.862	0.199677	0.455218	-0.00755395
Enoyl-CoA hydratase, mitochondrial	P30084	ECHS1	OID30239	0.2928	0.1308	0.4378	0.7072	0.5622	0.8692	0.277628	0.196892	0.417458
Mevalonate kinase	Q03426	MVK	OID20459	0.2923	0.1337	0.4342	0.7077	0.5658	0.8663	0.256351	0.269034	0.876571
MICOS complex subunit MIC60	Q16891	IMMT	OID31397	0.2923	0.1289	0.4377	0.7077	0.5623	0.8711	0.284534	0.171667	0.824274
Transcriptional repressor NF-X1	Q12986	NFX1	OID30158	0.2922	0.1306	0.4348	0.7078	0.5652	0.8694	0.191964	0.397699	0.128021
Pleckstrin homology-like domain family B member 1	Q86UU1	PHLDB1	OID31467	0.2921	0.1397	0.428	0.7079	0.572	0.8603	0.207249	0.465085	0.427462
DnaJ homolog subfamily B member 14	Q8TBM8	DNAJB14	OID31434	0.2919	0.1413	0.4263	0.7081	0.5737	0.8587	0.20319	0.523107	-0.276727
Sarcolemmal membrane-associated protein	Q14BN4	SLMAP	OID31441	0.2915	0.139	0.4284	0.7085	0.5716	0.861	0.239781	0.369159	-0.387681
Membrane cofactor protein	P15529	CD46	OID20380	0.2913	0.1455	0.4225	0.7087	0.5775	0.8545	0.237175	0.510168	-0.174159
Egl nine homolog 1	Q9GZT9	EGLN1	OID20572	0.2911	0.1315	0.4337	0.7089	0.5663	0.8685	0.244098	0.29211	0.996896
Eukaryotic translation initiation factor 4 gamma 3	O43432	EIF4G3	OID31022	0.2906	0.1373	0.4274	0.7094	0.5726	0.8627	0.2125	0.431601	-0.235434
5-oxoprolinase	O14841	OPLAH	OID30201	0.2905	0.1322	0.4311	0.7095	0.5689	0.8678	0.22961	0.339802	0.859427
Neogenin	Q92859	NEO1	OID31066	0.2901	0.1384	0.4264	0.7099	0.5736	0.8616	0.250456	0.348634	-0.160992
Protein C19orf12	Q9NSK7	C19orf12	OID20804	0.2901	0.1147	0.4467	0.7099	0.5533	0.8853	0.312926	0.100288	1.45347
Myosin-binding protein C, fast-type	Q14324	MYBPC2	OID30199	0.2895	0.108	0.4483	0.7105	0.5517	0.892	0.285006	0.155427	1.68082
Growth hormone variant	P01242	GH2	OID21168	0.2893	0.13	0.4321	0.7107	0.5679	0.87	0.275036	0.197456	0.915044
Argininosuccinate synthase	P00966	ASS1	OID30170	0.2888	0.1232	0.4368	0.7112	0.5632	0.8768	0.288601	0.144808	0.0790132
Signaling threshold-regulating transmembrane adapter 1	Q9Y3P8	SIT1	OID20462	0.2885	0.1243	0.4376	0.7115	0.5624	0.8757	0.344756	-0.0936967	0.31329
V-type proton ATPase subunit F	Q16864	ATP6V1F	OID20843	0.2884	0.0951	0.4579	0.7116	0.5421	0.9049	0.298454	0.132847	1.75604
Lymphotactin	P47992	XCL1	OID21398	0.2881	0.0838	0.4698	0.7119	0.5302	0.9162	0.409145	-0.00580276	5.23972
Endosome-associated-trafficking regulator 1	Q96C92	ENTR1	OID30231	0.2878	0.126	0.4326	0.7122	0.5674	0.874	0.274355	0.187077	1.07916
Arfaptin-1	P53367	ARFIP1	OID31024	0.2871	0.1216	0.4326	0.7129	0.5674	0.8784	0.155737	0.429333	-0.551059
Retinal dehydrogenase 1	P00352	ALDH1A1	OID21128	0.2869	0.1214	0.4359	0.7131	0.5641	0.8786	0.295077	0.119454	1.55123
Lamin-B1	P20700	LMNB1	OID31501	0.2863	0.103	0.449	0.7137	0.551	0.897	0.318783	0.0873363	0.292571
Phosphoethanolamine/phosphocholine phosphatase	Q8TCT1	PHOSPHO1	OID20922	0.2859	0.135	0.4233	0.7141	0.5767	0.865	0.286531	0.138962	-0.234649
Adhesion G protein-coupled receptor F5	Q8IZF2	ADGRF5	OID30349	0.2857	0.1277	0.427	0.7143	0.573	0.8723	0.212064	0.35247	0.466339
MORC family CW-type zinc finger protein 3	Q14149	MORC3	OID31073	0.2856	0.1026	0.4465	0.7144	0.5535	0.8974	0.273813	0.16308	1.65546
Bromodomain testis-specific protein	Q58F21	BRDT	OID30179	0.2855	0.1162	0.4368	0.7145	0.5632	0.8838	0.259788	0.202251	-0.0623446
G protein-coupled receptor kinase 5	P34947	GRK5	OID20066	0.2852	0.0807	0.463	0.7148	0.537	0.9193	0.319164	0.108678	1.10133
Pleckstrin homology domain-containing family O member 1	Q53GL0	PLEKHO1	OID31088	0.2852	0.1316	0.421	0.7148	0.579	0.8684	0.136992	0.590838	-0.402601
Hepatocyte growth factor	P14210	HGF	OID20656	0.285	0.1353	0.4208	0.715	0.5792	0.8647	0.258324	0.300068	1.78271
La-related protein 1	Q6PKG0	LARP1	OID31372	0.2845	0.124	0.4275	0.7155	0.5725	0.876	0.234256	0.304914	-0.0946657
Peptidyl-prolyl cis-trans isomerase FKBP7	Q9Y680	FKBP7	OID20846	0.2844	0.098	0.446	0.7156	0.554	0.902	0.168348	0.268827	2.23002
GRB10-interacting GYF protein 2	Q6Y7W6	GIGYF2	OID31062	0.2839	0.1298	0.4212	0.7161	0.5788	0.8702	0.207366	0.433513	-0.61184
Immunoglobulin superfamily DCC subclass member 4	Q8TDY8	IGDCC4	OID30402	0.2839	0.1326	0.4205	0.7161	0.5795	0.8674	0.221921	0.401825	-1.96153
Dynactin subunit 2	Q13561	DCTN2	OID21334	0.2838	0.1344	0.419	0.7162	0.581	0.8656	0.243754	0.341123	0.564942
Caspase-2	P42575	CASP2	OID20555	0.2837	0.1301	0.4202	0.7163	0.5798	0.8699	0.162781	0.530243	0.244504
Proteasome activator complex subunit 2	Q9UL46	PSME2	OID20989	0.2835	0.1287	0.4221	0.7165	0.5779	0.8713	0.207169	0.405983	-0.179765
CD2-associated protein	Q9Y5K6	CD2AP	OID20177	0.2831	0.1174	0.4283	0.7169	0.5717	0.8826	0.147216	0.433399	-0.0514409
Neurotrophin-3	P20783	NTF3	OID20591	0.2829	0.1239	0.4266	0.7171	0.5734	0.8761	0.288844	0.112801	0.358715
Cardiotrophin-1	Q16619	CTF1	OID20061	0.2825	0.1179	0.4278	0.7175	0.5722	0.8821	0.189004	0.371718	-0.104814
2-iminobutanoate/2-iminopropanoate deaminase	P52758	RIDA	OID30635	0.2822	0.1119	0.4383	0.7178	0.5617	0.8881	0.359273	-0.0830244	1.23967
Splicing factor YJU2	Q9BW85	YJU2	OID31404	0.2818	0.1046	0.4379	0.7182	0.5621	0.8954	0.23519	0.23386	1.05584
Cysteine protease ATG4A	Q8WYN0	ATG4A	OID21246	0.2814	0.1252	0.4192	0.7186	0.5808	0.8748	0.119913	0.579478	-0.384015
Rho guanine nucleotide exchange factor 5	Q12774	ARHGEF5	OID30871	0.2813	0.1122	0.4335	0.7187	0.5665	0.8878	0.310186	0.0544383	0.893575
C-X-C motif chemokine 5	P42830	CXCL5	OID20207	0.2812	0.1268	0.4192	0.7188	0.5808	0.8732	0.171336	0.494519	-1.05514
Protein S100-P	P25815	S100P	OID20103	0.2798	0.1099	0.4317	0.7202	0.5683	0.8901	0.278133	0.144187	2.7782
UDP-glucuronic acid decarboxylase 1	Q8NBZ7	UXS1	OID21189	0.2794	0.0965	0.4429	0.7206	0.5571	0.9035	0.312897	0.0826567	0.762671
Aldo-keto reductase family 1 member C4	P17516	AKR1C4	OID20062	0.2787	0.1166	0.4238	0.7213	0.5762	0.8834	0.234021	0.258722	0.713343
Thiosulfate sulfurtransferase	Q16762	TST	OID20868	0.2786	0.1211	0.4202	0.7214	0.5798	0.8789	0.241408	0.285639	0.720602
Protein unc-79 homolog	Q9P2D8	UNC79	OID31181	0.2785	0.114	0.4242	0.7215	0.5758	0.886	0.215703	0.348691	-0.176177
Superoxide dismutase [Mn], mitochondrial	P04179	SOD2	OID21114	0.2781	0.1176	0.4237	0.7219	0.5763	0.8824	0.294977	0.0773973	0.819234
Isoaspartyl peptidase/L-asparaginase	Q7L266	ASRGL1	OID30283	0.2778	0.1163	0.421	0.7222	0.579	0.8837	0.190092	0.404996	-0.343535
STE20-like serine/threonine-protein kinase	Q9H2G2	SLK	OID31282	0.2778	0.1123	0.4272	0.7222	0.5728	0.8877	0.28912	0.105595	2.07077
Aflatoxin B1 aldehyde reductase member 4	Q8NHP1	AKR7L	OID30488	0.2774	0.1086	0.4302	0.7226	0.5698	0.8914	0.29669	0.086876	0.838248
Forkhead box protein O3	O43524	FOXO3	OID21271	0.2773	0.1152	0.4219	0.7227	0.5781	0.8848	0.196817	0.342934	0.810252
Oxidized low-density lipoprotein receptor 1	P78380	OLR1	OID20183	0.277	0.112	0.4229	0.723	0.5771	0.888	0.188131	0.361494	0.35884
Anterior gradient protein 3	Q8TD06	AGR3	OID21243	0.2769	0.1129	0.4242	0.7231	0.5758	0.8871	0.253359	0.217066	0.210537
Creatine kinase U-type, mitochondrial	P12532	CKMT1A_CKMT1B	OID20721	0.2765	0.12	0.4174	0.7235	0.5826	0.88	0.263297	0.206411	1.20332
BMP-binding endothelial regulator protein	Q8N8U9	BMPER	OID30615	0.2765	0.1211	0.4178	0.7235	0.5822	0.8789	0.275297	0.143589	0.689378
Coiled-coil domain-containing protein 50	Q8IVM0	CCDC50	OID31001	0.2762	0.1219	0.4157	0.7238	0.5843	0.8781	0.243968	0.277882	1.2177
Sphingomyelin phosphodiesterase 3	Q9NY59	SMPD3	OID30477	0.2746	0.0932	0.4357	0.7254	0.5643	0.9068	0.269104	0.146317	1.59919
Retinoid-inducible serine carboxypeptidase	Q9HB40	SCPEP1	OID30278	0.2743	0.1205	0.4123	0.7257	0.5877	0.8795	0.18614	0.469617	0.0783699
Myomesin-1	P52179	MYOM1	OID30834	0.2739	0.1048	0.4273	0.7261	0.5727	0.8952	0.306704	0.0508706	0.945434
Transmembrane protein 132A	Q24JP5	TMEM132A	OID30287	0.2734	0.1205	0.4116	0.7266	0.5884	0.8795	0.226322	0.326919	-0.49696
Glial cell line-derived neurotrophic factor	P39905	GDNF	OID20861	0.2733	0.106	0.4253	0.7267	0.5747	0.894	0.321587	-0.0314536	0.462857
Coronin-1A	P31146	CORO1A	OID20286	0.2725	0.1224	0.4075	0.7275	0.5925	0.8776	0.186209	0.497908	-0.336427
G1/S-specific cyclin-D2	P30279	CCND2	OID31316	0.2719	0.1029	0.4251	0.7281	0.5749	0.8971	0.312653	0.0229403	-0.465728
Alpha-N-acetylgalactosaminidase	P17050	NAGA	OID30509	0.2717	0.1116	0.4154	0.7283	0.5846	0.8884	0.227187	0.271111	1.05135
Pleiotrophin	P21246	PTN	OID20083	0.2716	0.1222	0.4077	0.7284	0.5923	0.8778	0.255443	0.253538	0.370615
Pterin-4-alpha-carbinolamine dehydratase	P61457	PCBD1	OID30610	0.2711	0.1056	0.4214	0.7289	0.5786	0.8944	0.295897	0.0575026	1.42767
Tumor necrosis factor receptor superfamily member 5	P25942	CD40	OID20724	0.271	0.1189	0.4083	0.729	0.5917	0.8811	0.220535	0.393306	0.327212
ADP-ribosylation factor-like protein 2-binding protein	Q9Y2Y0	ARL2BP	OID30121	0.2699	0.1079	0.4132	0.7301	0.5868	0.8921	0.149991	0.486545	-0.438728
Phenazine biosynthesis-like domain-containing protein	P30039	PBLD	OID20839	0.2697	0.1104	0.4139	0.7303	0.5861	0.8896	0.227224	0.269513	0.734371
Synapse-associated protein 1	Q96A49	SYAP1	OID30636	0.2697	0.0947	0.4227	0.7303	0.5773	0.9053	0.129488	0.370871	0.429356
Granulocyte-macrophage colony-stimulating factor	P04141	CSF2	OID30072	0.2696	0.0903	0.433	0.7304	0.567	0.9097	0.360712	-0.0796836	0.179797
Nuclear factor NF-kappa-B p105 subunit	P19838	NFKB1	OID30160	0.2685	0.109	0.41	0.7315	0.59	0.891	0.176452	0.432491	-0.0963971
Syndecan-4	P31431	SDC4	OID20216	0.2683	0.1176	0.4029	0.7317	0.5971	0.8824	0.157442	0.6017	-1.15255
Serine/threonine-protein kinase 24	Q9Y6E0	STK24	OID20837	0.268	0.0993	0.4182	0.732	0.5818	0.9007	0.186041	0.308719	0.310517
Secretory carrier-associated membrane protein 3	O14828	SCAMP3	OID21332	0.2677	0.1153	0.4054	0.7323	0.5946	0.8847	0.193973	0.432811	-0.523669
Protein S100-A16	Q96FQ6	S100A16	OID20878	0.2677	0.1176	0.4048	0.7323	0.5952	0.8824	0.254984	0.215517	0.325144
Septin-8	Q92599	SEPTIN8	OID31079	0.2671	0.0919	0.4262	0.7329	0.5738	0.9081	0.293938	0.0678529	1.08554
Platelet factor 4	P02776	PF4	OID30764	0.2667	0.0976	0.4167	0.7333	0.5833	0.9024	0.204484	0.282792	0.741469
Ras GTPase-activating-like protein IQGAP2	Q13576	IQGAP2	OID21361	0.2662	0.1114	0.407	0.7338	0.593	0.8886	0.237151	0.251741	0.133123
SRSF protein kinase 2	P78362	SRPK2	OID20502	0.2658	0.1114	0.4043	0.7342	0.5957	0.8886	0.168713	0.488492	0.236659
Junctional adhesion molecule C	Q9BX67	JAM3	OID30586	0.2655	0.098	0.414	0.7345	0.586	0.902	0.176981	0.342385	0.920251
CD63 antigen	P08962	CD63	OID20988	0.2651	0.1152	0.4011	0.7349	0.5989	0.8848	0.201298	0.452414	-0.485441
CD40 ligand	P29965	CD40LG	OID20616	0.2648	0.1129	0.4003	0.7352	0.5997	0.8871	0.139637	0.617304	-1.23343
Delta(14)-sterol reductase LBR	Q14739	LBR	OID21034	0.2642	0.1097	0.4038	0.7358	0.5962	0.8903	0.203447	0.375691	0.187264
Calpain-3	P20807	CAPN3	OID31384	0.2639	0.1026	0.4089	0.7361	0.5911	0.8974	0.216951	0.30182	2.20036
Trefoil factor 3	Q07654	TFF3	OID20371	0.2636	0.1279	0.3885	0.7364	0.6115	0.8721	0.253534	0.49482	5.54683
Trans-3-hydroxy-L-proline dehydratase	Q96EM0	L3HYPDH	OID30314	0.2634	0.0789	0.4268	0.7366	0.5732	0.9211	0.214971	0.201082	0.293402
Nucleobindin-2	P80303	NUCB2	OID21448	0.2633	0.113	0.3996	0.7367	0.6004	0.887	0.199366	0.457346	0.511231
Sushi domain-containing protein 4	Q5VX71	SUSD4	OID31398	0.2633	0.0991	0.4124	0.7367	0.5876	0.9009	0.268182	0.11697	1.02508
Forkhead box protein J3	Q9UPW0	FOXJ3	OID30445	0.2633	0.1056	0.4045	0.7367	0.5955	0.8944	0.160871	0.460674	0.359288
Acyl-CoA-binding protein	P07108	DBI	OID21143	0.263	0.1108	0.3997	0.737	0.6003	0.8892	0.157869	0.570278	-0.121892
Ras association domain-containing protein 2	P50749	RASSF2	OID21194	0.263	0.11	0.402	0.737	0.598	0.89	0.225955	0.297038	1.20831
Brain-specific serine protease 4	Q9GZN4	PRSS22	OID30483	0.2626	0.0942	0.4156	0.7374	0.5844	0.9058	0.28372	0.0682681	2.82214
NEDD4-like E3 ubiquitin-protein ligase WWP2	O00308	WWP2	OID20926	0.2622	0.1062	0.4025	0.7378	0.5975	0.8938	0.189635	0.423393	-0.0637056
Protein-glutamine gamma-glutamyltransferase 2	P21980	TGM2	OID20141	0.2618	0.1032	0.4037	0.7382	0.5963	0.8968	0.195494	0.383172	-0.0816788
Kunitz-type protease inhibitor 2	O43291	SPINT2	OID20720	0.2616	0.1177	0.3921	0.7384	0.6079	0.8823	0.178181	0.641644	-0.35151
Bridging integrator 2	Q9UBW5	BIN2	OID21067	0.2615	0.1085	0.3989	0.7385	0.6011	0.8915	0.154344	0.511271	-0.197313
Phosphatidylinositol 4,5-bisphosphate 5-phosphatase A	Q15735	INPP5J	OID30975	0.2613	0.0727	0.4314	0.7387	0.5686	0.9273	0.332081	0.0220308	0.347057
Dickkopf-related protein 1	O94907	DKK1	OID21066	0.2606	0.1118	0.3956	0.7394	0.6044	0.8882	0.190832	0.514911	-0.273281
Z-DNA-binding protein 1	Q9H171	ZBP1	OID30526	0.2606	0.1019	0.4048	0.7394	0.5952	0.8981	0.203382	0.331585	1.18924
COMM domain-containing protein 9	Q9P000	COMMD9	OID31390	0.2589	0.096	0.4057	0.7411	0.5943	0.904	0.206734	0.282329	0.779724
NKG2-D type II integral membrane protein	P26718	KLRK1	OID31082	0.2588	0.0923	0.4107	0.7412	0.5893	0.9077	0.283348	0.0433993	-0.965925
Tyrosine-protein kinase Fgr	P09769	FGR	OID20828	0.2584	0.0876	0.4095	0.7416	0.5905	0.9124	0.150955	0.355306	0.324069
Junctional adhesion molecule A	Q9Y624	F11R	OID21151	0.2583	0.1091	0.3926	0.7417	0.6074	0.8909	0.176566	0.541623	-0.114196
Forkhead box protein O1	Q12778	FOXO1	OID20515	0.258	0.0971	0.4009	0.742	0.5991	0.9029	0.113067	0.50178	-0.63967
Granzyme B	P10144	GZMB	OID20604	0.2579	0.1069	0.396	0.7421	0.604	0.8931	0.235664	0.251276	1.2463
DNA-(apurinic or apyrimidinic site) endonuclease	P27695	APEX1	OID21434	0.2579	0.0873	0.4103	0.7421	0.5897	0.9127	0.181862	0.292894	0.221162
Large proline-rich protein BAG6	P46379	BAG6	OID20114	0.2576	0.1077	0.394	0.7424	0.606	0.8923	0.191636	0.451035	-0.0551751
Angiopoietin-1	Q15389	ANGPT1	OID20740	0.2574	0.1069	0.3931	0.7426	0.6069	0.8931	0.175938	0.553261	-0.546326
Phosphopantothenoylcysteine decarboxylase	Q96CD2	PPCDC	OID21027	0.2572	0.0996	0.3992	0.7428	0.6008	0.9004	0.174501	0.444053	0.363723
Endophilin-B2	Q9NR46	SH3GLB2	OID31145	0.2565	0.0942	0.4002	0.7435	0.5998	0.9058	0.0709882	0.570797	-1.20774
Diacylglycerol kinase alpha	P23743	DGKA	OID30546	0.2564	0.0934	0.4024	0.7436	0.5976	0.9066	0.182875	0.351997	0.376804
Extended synaptotagmin-2	A0FGR8	ESYT2	OID31134	0.2561	0.1006	0.3961	0.7439	0.6039	0.8994	0.159381	0.494863	-0.0230805
High affinity immunoglobulin epsilon receptor subunit alpha	P12319	FCER1A	OID30992	0.2558	0.0864	0.4096	0.7442	0.5904	0.9136	0.275247	0.07455	-0.870654
Serine/threonine-protein kinase MRCK beta	Q9Y5S2	CDC42BPB	OID31485	0.2553	0.0983	0.3963	0.7447	0.6037	0.9017	0.149152	0.481769	-0.485555
Methylated-DNA--protein-cysteine methyltransferase	P16455	MGMT	OID20588	0.255	0.1034	0.3911	0.745	0.6089	0.8966	0.0956762	0.650574	-1.95446
Cell surface hyaluronidase	Q9UHN6	CEMIP2	OID30499	0.2549	0.0845	0.4084	0.7451	0.5916	0.9155	0.239076	0.169014	0.538362
Thyrotroph embryonic factor	Q10587	TEF	OID30103	0.2548	0.0616	0.4234	0.7452	0.5766	0.9384	0.143311	0.240546	1.01927
Insulin-like growth factor 1 receptor	P08069	IGF1R	OID21274	0.254	0.0905	0.4018	0.746	0.5982	0.9095	0.23322	0.188322	2.06454
Transcription factor NF-E2 45 kDa subunit	Q16621	NFE2	OID30268	0.2532	0.0968	0.3946	0.7468	0.6054	0.9032	0.169896	0.4244	-0.391215
BolA-like protein 2	Q9H3K6	BOLA2_BOLA2B	OID30267	0.2531	0.1004	0.3893	0.7469	0.6107	0.8996	0.0820042	0.683687	-1.87642
Perilipin-3	O60664	PLIN3	OID20143	0.253	0.0929	0.3975	0.747	0.6025	0.9071	0.172007	0.381077	0.374686
Carboxypeptidase E	P16870	CPE	OID21392	0.2527	0.104	0.3886	0.7473	0.6114	0.896	0.235733	0.241481	-1.63717
Sperm acrosome-associated protein 5	Q96QH8	SPACA5_SPACA5B	OID30990	0.2523	0.0874	0.4025	0.7477	0.5975	0.9126	0.264075	0.0912333	1.00105
Caspase-8	Q14790	CASP8	OID21414	0.252	0.0925	0.3959	0.748	0.6041	0.9075	0.15	0.431766	-0.329326
Mothers against decapentaplegic homolog 1	Q15797	SMAD1	OID21180	0.2518	0.0939	0.3951	0.7482	0.6049	0.9061	0.194633	0.328765	0.300812
Proteasome assembly chaperone 3	Q9BT73	PSMG3	OID20549	0.2518	0.0926	0.3946	0.7482	0.6054	0.9074	0.134285	0.505491	-0.170982
Formin-like protein 1	O95466	FMNL1	OID20884	0.2516	0.0727	0.4141	0.7484	0.5859	0.9273	0.296223	0.018855	0.502531
DNA-binding protein SMUBP-2	P38935	IGHMBP2	OID30123	0.2514	0.0873	0.3981	0.7486	0.6019	0.9127	0.142706	0.421709	0.595859
Tyrosine-protein kinase ABL1	P00519	ABL1	OID21280	0.2511	0.0982	0.3897	0.7489	0.6103	0.9018	0.173316	0.445017	-0.0341921
Progesterone receptor	P06401	PGR	OID30460	0.2511	0.0792	0.4061	0.7489	0.5939	0.9208	0.216982	0.192241	2.4925
TGF-beta receptor type-1	P36897	TGFBR1	OID30502	0.251	0.0697	0.4167	0.749	0.5833	0.9303	0.337916	-0.100423	0.195948
C-X-C motif chemokine 17	Q6UXB2	CXCL17	OID20622	0.2505	0.1076	0.3826	0.7495	0.6174	0.8924	0.236454	0.328583	1.77934
Heterogeneous nuclear ribonucleoprotein U-like protein 1	Q9BUJ2	HNRNPUL1	OID31037	0.2505	0.0768	0.4066	0.7495	0.5934	0.9232	0.22336	0.195335	1.1182
Protein Wnt-9a	O14904	WNT9A	OID20460	0.2504	0.1063	0.383	0.7496	0.617	0.8937	0.23168	0.327465	1.40432
Integrin beta-5	P18084	ITGB5	OID21522	0.2504	0.0921	0.3929	0.7496	0.6071	0.9079	0.175643	0.39345	-0.100511
Mitotic spindle assembly checkpoint protein MAD1	Q9Y6D9	MAD1L1	OID20904	0.2496	0.0844	0.4017	0.7504	0.5986	0.9156	0.275906	0.044812	1.91111
Oxygen-dependent coproporphyrinogen-III oxidase, mitochondrial	P36551	CPOX	OID30495	0.2494	0.0558	0.4206	0.7506	0.5794	0.9442	0.227656	0.150937	1.66633
Sorbitol dehydrogenase	Q00796	SORD	OID21453	0.249	0.0928	0.3913	0.751	0.6087	0.9072	0.221725	0.236375	-0.111029
EH domain-binding protein 1	Q8NDI1	EHBP1	OID30302	0.2488	0.087	0.393	0.7512	0.607	0.913	0.111685	0.483069	-0.367287
Protein MTSS 1	O43312	MTSS1	OID31492	0.2483	0.0904	0.39	0.7517	0.61	0.9096	0.136666	0.443368	-0.637348
Nebulin	P20929	NEB	OID30105	0.2482	0.0928	0.3888	0.7518	0.6112	0.9072	0.182894	0.446565	1.93728
Sialomucin core protein 24	Q04900	CD164	OID21080	0.2481	0.0954	0.3863	0.7519	0.6137	0.9046	0.142654	0.529969	0.499021
Citron Rho-interacting kinase	O14578	CIT	OID30970	0.2475	0.0517	0.4202	0.7525	0.5798	0.9483	0.168792	0.199746	2.30543
Microtubule-associated tumor suppressor 1	Q9ULD2	MTUS1	OID31315	0.2474	0.0848	0.3943	0.7526	0.6057	0.9152	0.186582	0.292337	1.11621
Kynurenine--oxoglutarate transaminase 1	Q16773	KYAT1	OID20232	0.2473	0.0914	0.3874	0.7527	0.6126	0.9086	0.142216	0.49313	0.00643392
Lon protease homolog, mitochondrial	P36776	LONP1	OID30219	0.2472	0.0911	0.3897	0.7528	0.6103	0.9089	0.182599	0.369471	0.150341
Thymosin beta-10	P63313	TMSB10	OID21118	0.2467	0.0807	0.3951	0.7533	0.6049	0.9193	0.11345	0.465017	-0.0641755
D-dopachrome decarboxylase	P30046	DDT	OID30372	0.2466	0.0891	0.3885	0.7534	0.6115	0.9109	0.156818	0.438735	0.563608
Adenylate kinase isoenzyme 1	P00568	AK1	OID20122	0.2465	0.0889	0.3873	0.7535	0.6127	0.9111	0.0951008	0.580973	-0.532158
Proteasome activator complex subunit 1	Q06323	PSME1	OID20969	0.2458	0.0864	0.3889	0.7542	0.6111	0.9136	0.124941	0.488731	-0.505368
Peroxiredoxin-1	Q06830	PRDX1	OID20962	0.245	0.0869	0.3879	0.755	0.6121	0.9131	0.165342	0.403051	0.154991
C-C motif chemokine 20	P78556	CCL20	OID20671	0.2449	0.0964	0.3816	0.7551	0.6184	0.9036	0.236963	0.190551	1.72012
Protein S100-A4	P26447	S100A4	OID21519	0.2447	0.0823	0.3894	0.7553	0.6106	0.9177	0.109252	0.5073	-0.29168
Vesicle transport through interaction with t-SNAREs homolog 1A	Q96AJ9	VTI1A	OID30640	0.2446	0.0821	0.3915	0.7554	0.6085	0.9179	0.169491	0.344201	0.226531
Dehydrogenase/reductase SDR family member 4-like 2	Q6PKH6	DHRS4L2	OID31072	0.2442	0.0825	0.3909	0.7558	0.6091	0.9175	0.199299	0.32497	0.0877393
Golgin subfamily A member 3	Q08378	GOLGA3	OID31026	0.2438	0.083	0.389	0.7562	0.611	0.917	0.185864	0.336188	0.316761
Inositol 1,4,5-trisphosphate receptor type 1	Q14643	ITPR1	OID30216	0.2437	0.0842	0.3884	0.7563	0.6116	0.9158	0.177113	0.354374	0.0708287
Serpin B9	P50453	SERPINB9	OID20932	0.2433	0.0869	0.3853	0.7567	0.6147	0.9131	0.162503	0.382104	-0.15634
Glyoxylate reductase/hydroxypyruvate reductase	Q9UBQ7	GRHPR	OID30289	0.243	0.0725	0.3941	0.757	0.6059	0.9275	0.0960483	0.408736	-1.05002
5'(3')-deoxyribonucleotidase, cytosolic type	Q8TCD5	NT5C	OID30294	0.2425	0.0748	0.3918	0.7575	0.6082	0.9252	0.0941438	0.438204	-0.447588
Alpha-1-antichymotrypsin	P01011	SERPINA3	OID30786	0.2422	0.0672	0.4018	0.7578	0.5982	0.9328	0.282758	0.0284374	-0.0237258
Disks large homolog 4	P78352	DLG4	OID31071	0.2422	0.0811	0.3878	0.7578	0.6122	0.9189	0.137448	0.439428	0.0339884
Enoyl-CoA delta isomerase 2	O75521	ECI2	OID30142	0.242	0.0859	0.3839	0.758	0.6161	0.9141	0.184253	0.372605	0.92586
SNARE-associated protein Snapin	O95295	SNAPIN	OID31019	0.242	0.0866	0.3828	0.758	0.6172	0.9134	0.161003	0.440797	-0.0296864
CD59 glycoprotein	P13987	CD59	OID20339	0.2417	0.0941	0.3775	0.7583	0.6225	0.9059	0.19745	0.399559	3.62249
Zinc fingers and homeoboxes protein 2	Q9Y6X8	ZHX2	OID31140	0.2414	0.0658	0.3998	0.7586	0.6002	0.9342	0.211158	0.182866	2.49838
Centrosomal protein of 170 kDa	Q5SW79	CEP170	OID30240	0.2409	0.0786	0.3878	0.7591	0.6122	0.9214	0.166043	0.331308	-0.718084
Centrosomal protein of 290 kDa	O15078	CEP290	OID31287	0.2408	0.085	0.3827	0.7592	0.6173	0.915	0.172732	0.373454	0.530315
Growth-regulated alpha protein	P09341	CXCL1	OID20762	0.2403	0.084	0.3823	0.7597	0.6177	0.916	0.174505	0.360144	0.894909
Phosphatidylinositol 3,4,5-trisphosphate 5-phosphatase 2	O15357	INPPL1	OID21314	0.2402	0.0878	0.3777	0.7598	0.6223	0.9122	0.140493	0.539936	-0.617182
Monocarboxylate transporter 1	P53985	SLC16A1	OID20799	0.2397	0.0802	0.3857	0.7603	0.6143	0.9198	0.197789	0.261625	0.656064
Glutathione S-transferase A3	Q16772	GSTA3	OID21242	0.2396	0.0825	0.3847	0.7604	0.6153	0.9175	0.249234	0.0769875	1.05067
Treacle protein	Q13428	TCOF1	OID30316	0.2395	0.0208	0.4341	0.7605	0.5659	0.9792	0.324124	0.0518889	1.7096
TP53-binding protein 1	Q12888	TP53BP1	OID30470	0.2387	0.0604	0.4027	0.7613	0.5973	0.9396	0.266908	0.0623024	1.28645
T-cell immunoreceptor with Ig and ITIM domains	Q495A1	TIGIT	OID31320	0.2385	0.0788	0.3848	0.7615	0.6152	0.9212	0.235566	0.132587	1.72759
Paraneoplastic antigen Ma1	Q8ND90	PNMA1	OID30194	0.2385	0.0767	0.3838	0.7615	0.6162	0.9233	0.147715	0.425136	0.240579
E3 ubiquitin-protein ligase TRIM58	Q8NG06	TRIM58	OID31429	0.2385	0.0809	0.3836	0.7615	0.6164	0.9191	0.222369	0.179073	-0.752876
Immunoglobulin superfamily member 8	Q969P0	IGSF8	OID20167	0.2385	0.0717	0.3889	0.7615	0.6111	0.9283	0.1847	0.276661	0.219462
GrpE protein homolog 1, mitochondrial	Q9HAV7	GRPEL1	OID21309	0.2384	0.0633	0.4002	0.7616	0.5998	0.9367	0.307615	-0.0411932	1.16761
Phosphatidylinositol 3,4,5-trisphosphate 3-phosphatase and dual-specificity protein phosphatase PTEN	P60484	PTEN	OID20794	0.2381	0.0613	0.3964	0.7619	0.6036	0.9387	0.151962	0.259059	-0.117998
SLAM family member 6	Q96DU3	SLAMF6	OID21254	0.2381	0.0738	0.3882	0.7619	0.6118	0.9262	0.199591	0.237691	0.241265
Src kinase-associated phosphoprotein 2	O75563	SKAP2	OID20761	0.2379	0.0844	0.3768	0.7621	0.6232	0.9156	0.138653	0.524148	-1.27929
Plexin-B3	Q9ULL4	PLXNB3	OID20160	0.2377	0.0835	0.3771	0.7623	0.6229	0.9165	0.132553	0.521993	0.309473
Early placenta insulin-like peptide	Q14641	INSL4	OID31370	0.237	0.0498	0.4086	0.763	0.5914	0.9502	0.322801	-0.0487943	1.91072
Nucleophosmin	P06748	NPM1	OID20961	0.2369	0.0708	0.386	0.7631	0.614	0.9292	0.141879	0.355599	1.1398
Mitochondrial antiviral-signaling protein	Q7Z434	MAVS	OID21204	0.2362	0.0763	0.381	0.7638	0.619	0.9237	0.16042	0.363552	-0.980628
E3 ubiquitin/ISG15 ligase TRIM25	Q14258	TRIM25	OID31482	0.2359	0.0829	0.3751	0.7641	0.6249	0.9171	0.141357	0.514723	-0.947462
Ecotropic viral integration site 5 protein homolog	O60447	EVI5	OID30519	0.2356	0.0817	0.3755	0.7644	0.6245	0.9183	0.146068	0.464822	-0.492892
Ataxin-3	P54252	ATXN3	OID31149	0.2355	0.0772	0.3774	0.7645	0.6226	0.9228	0.0645544	0.618455	-0.837095
Secretogranin-2	P13521	SCG2	OID21400	0.2352	0.063	0.3924	0.7648	0.6076	0.937	0.243506	0.0949974	0.233341
Linker for activation of T-cells family member 2	Q9GZY6	LAT2	OID21292	0.2348	0.0711	0.3833	0.7652	0.6167	0.9289	0.152921	0.358535	-0.225599
Biogenesis of lysosome-related organelles complex 1 subunit 3	Q6QNY0	BLOC1S3	OID31106	0.2339	0.0744	0.3786	0.7661	0.6214	0.9256	0.147529	0.429924	0.482897
Protein dpy-30 homolog	Q9C005	DPY30	OID21410	0.2335	0.0682	0.3847	0.7665	0.6153	0.9318	0.213505	0.177886	0.7301
Charged multivesicular body protein 1a	Q9HD42	CHMP1A	OID20930	0.2324	0.0704	0.3781	0.7676	0.6219	0.9296	0.0993619	0.44988	-0.263803
26S proteasome non-ATPase regulatory subunit 9	O00233	PSMD9	OID21304	0.2323	0.0791	0.3736	0.7677	0.6264	0.9209	0.193125	0.303179	-0.102755
Methionine aminopeptidase 1D, mitochondrial	Q6UB28	METAP1D	OID20519	0.2321	0.0735	0.3766	0.7679	0.6234	0.9265	0.164517	0.37823	-0.108317
Protein disulfide-isomerase	P07237	P4HB	OID21509	0.2316	0.0729	0.3767	0.7684	0.6233	0.9271	0.167863	0.390245	0.0623574
Interleukin-17D	Q8TAD2	IL17D	OID20481	0.2316	0.0834	0.3686	0.7684	0.6314	0.9166	0.226636	0.239093	2.53268
Protein S100-A13	Q99584	S100A13	OID30529	0.2315	0.0778	0.3729	0.7685	0.6271	0.9222	0.213862	0.229739	0.716223
Beclin-1	Q14457	BECN1	OID30220	0.2312	0.0726	0.3752	0.7688	0.6248	0.9274	0.117203	0.468482	0.201249
6-pyruvoyl tetrahydrobiopterin synthase	Q03393	PTS	OID20847	0.2309	0.0679	0.381	0.7691	0.619	0.9321	0.231129	0.114849	1.29333
Cytoplasmic dynein 1 heavy chain 1	Q14204	DYNC1H1	OID31341	0.2308	0.0844	0.3654	0.7692	0.6346	0.9156	0.173649	0.542772	2.30138
Hydroxymethylglutaryl-CoA lyase, mitochondrial	P35914	HMGCL	OID30214	0.2307	0.053	0.3901	0.7693	0.6099	0.947	0.15633	0.250459	0.537899
Programmed cell death protein 5	O14737	PDCD5	OID21021	0.2306	0.0696	0.3749	0.7694	0.6251	0.9304	0.0692201	0.580425	-0.496965
Methylosome subunit pICln	P54105	CLNS1A	OID30929	0.2306	0.0613	0.3858	0.7694	0.6142	0.9387	0.234854	0.103591	1.65527
Platelet glycoprotein Ib beta chain	P13224	GP1BB	OID30174	0.2304	0.0765	0.3716	0.7696	0.6284	0.9235	0.185507	0.324125	-0.723192
C-C motif chemokine 5	P13501	CCL5	OID20412	0.23	0.0758	0.3696	0.77	0.6304	0.9242	0.117329	0.547784	-1.34595
Platelet-derived growth factor subunit A	P04085	PDGFA	OID20313	0.2297	0.0801	0.3662	0.7703	0.6338	0.9199	0.135128	0.611838	-0.72496
Platelet-derived growth factor subunit B	P01127	PDGFB	OID20741	0.2296	0.0809	0.3654	0.7704	0.6346	0.9191	0.12815	0.631794	-1.33406
Phosphatase and actin regulator 2	O75167	PHACTR2	OID31009	0.2292	0.0672	0.3761	0.7708	0.6239	0.9328	0.129233	0.406127	-0.729718
NADH dehydrogenase [ubiquinone] 1 beta subcomplex subunit 7	P17568	NDUFB7	OID31521	0.2291	0.0712	0.3729	0.7709	0.6271	0.9288	0.164102	0.362546	0.249791
Ribonucleoside-diphosphate reductase subunit M2 B	Q7LG56	RRM2B	OID21174	0.229	0.0716	0.3715	0.771	0.6285	0.9284	0.119391	0.479119	-0.239239
Gastrotropin	P51161	FABP6	OID20076	0.2279	0.0636	0.3801	0.7721	0.6199	0.9364	0.247793	0.0481818	0.722814
6-phosphofructo-2-kinase/fructose-2,6-bisphosphatase 2	O60825	PFKFB2	OID21356	0.2276	0.0727	0.3685	0.7724	0.6315	0.9273	0.118271	0.534124	-0.963646
Dual specificity mitogen-activated protein kinase kinase 1	Q02750	MAP2K1	OID31468	0.2259	0.0535	0.3814	0.7741	0.6186	0.9465	0.152211	0.285774	-0.18802
Protein POF1B	Q8WVV4	POF1B	OID30504	0.2258	0.0784	0.363	0.7742	0.637	0.9216	0.229906	0.0445551	2.53386
Integral membrane protein 2A	O43736	ITM2A	OID20504	0.2256	0.0701	0.3688	0.7744	0.6312	0.9299	0.216494	0.157799	-0.112057
COMM domain-containing protein 1	Q8N668	COMMD1	OID30222	0.2251	0.0645	0.3718	0.7749	0.6282	0.9355	0.160953	0.360202	-0.390435
Sterile alpha motif domain-containing protein 9-like	Q8IVG5	SAMD9L	OID20536	0.2241	0.0743	0.3605	0.7759	0.6395	0.9257	0.134472	0.561632	-0.992676
Transcriptional adapter 3	O75528	TADA3	OID31422	0.2236	0.0519	0.3797	0.7764	0.6203	0.9481	0.20055	0.178496	-0.0229826
BAG family molecular chaperone regulator 4	O95429	BAG4	OID30474	0.2232	0.0604	0.3719	0.7768	0.6281	0.9396	0.173343	0.271521	0.520448
Chromatin complexes subunit BAP18	Q8IXM2	BAP18	OID31150	0.2231	0.0522	0.3807	0.7769	0.6193	0.9478	0.223544	0.110194	1.61942
Beta-crystallin B1	P53674	CRYBB1	OID30319	0.223	0.0595	0.3713	0.777	0.6287	0.9405	0.12569	0.394254	0.198645
Phosphomannomutase 2	O15305	PMM2	OID30125	0.2229	0.0599	0.3702	0.7771	0.6298	0.9401	0.103976	0.492378	-0.585783
Protein S100-A12	P80511	S100A12	OID21374	0.2228	0.0444	0.3869	0.7772	0.6131	0.9556	0.275502	0.00581398	0.428823
Hamartin	Q92574	TSC1	OID30478	0.222	0.0561	0.373	0.778	0.627	0.9439	0.177318	0.236768	0.814507
Sorting nexin-9	Q9Y5X1	SNX9	OID20135	0.2218	0.0644	0.3649	0.7782	0.6351	0.9356	0.0968166	0.516824	-0.112976
Uroporphyrinogen decarboxylase	P06132	UROD	OID30603	0.2216	0.0616	0.3665	0.7784	0.6335	0.9384	0.107993	0.458329	-1.09116
Apoptosis-inducing factor 1, mitochondrial	O95831	AIFM1	OID21287	0.2215	0.0597	0.3694	0.7785	0.6306	0.9403	0.159202	0.300871	-0.436732
Butyrophilin subfamily 1 member A1	Q13410	BTN1A1	OID31363	0.2213	0.0488	0.3812	0.7787	0.6188	0.9512	0.248279	0.0437738	1.10028
Acrosin-binding protein	Q8NEB7	ACRBP	OID31385	0.2212	0.0464	0.3801	0.7788	0.6199	0.9536	0.171984	0.211265	0.535034
Nucleolysin TIA-1 isoform p40	P31483	TIA1	OID20068	0.2211	0.0575	0.3687	0.7789	0.6313	0.9425	0.0921253	0.473702	-0.356437
Ubiquitin-associated domain-containing protein 1	Q9BSL1	UBAC1	OID21336	0.2211	0.0624	0.3656	0.7789	0.6344	0.9376	0.136378	0.397816	-0.314495
RAC-gamma serine/threonine-protein kinase	Q9Y243	AKT3	OID21197	0.2209	0.0701	0.3604	0.7791	0.6396	0.9299	0.189562	0.314513	0.246524
SEC14 domain and spectrin repeat-containing protein 1	Q86VW0	SESTD1	OID20790	0.2207	0.0588	0.3691	0.7793	0.6309	0.9412	0.179176	0.244601	0.793129
Growth arrest and DNA damage-inducible proteins-interacting protein 1	Q8TAE8	GADD45GIP1	OID30237	0.2205	0.0636	0.364	0.7795	0.636	0.9364	0.152175	0.385618	0.59683
Interferon-inducible double-stranded RNA-dependent protein kinase activator A	O75569	PRKRA	OID21225	0.2203	0.0504	0.3749	0.7797	0.6251	0.9496	0.147865	0.284475	-0.00652168
Glycogen [starch] synthase, muscle	P13807	GYS1	OID20097	0.2197	0.06	0.3654	0.7803	0.6346	0.94	0.129427	0.422714	-1.16541
Caspase-7	P55210	CASP7	OID31135	0.2197	0.0605	0.3642	0.7803	0.6358	0.9395	0.097155	0.528374	-0.624056
E3 ubiquitin-protein ligase XIAP	P98170	XIAP	OID30490	0.2197	0.0614	0.3637	0.7803	0.6363	0.9386	0.120456	0.471965	-0.0965735
Signal transducer and activator of transcription 2	P52630	STAT2	OID30536	0.2195	0.061	0.3636	0.7805	0.6364	0.939	0.109513	0.495868	-0.471649
Brain-specific angiogenesis inhibitor 1-associated protein 2	Q9UQB8	BAIAP2	OID21250	0.2194	0.0485	0.3778	0.7806	0.6222	0.9515	0.268934	-0.0939196	0.766514
Centrosomal protein 43	O95684	CEP43	OID20084	0.2189	0.0416	0.3797	0.7811	0.6203	0.9584	0.15068	0.244437	0.118925
Kazrin	Q674X7	KAZN	OID31481	0.2189	0.0619	0.3623	0.7811	0.6377	0.9381	0.126617	0.43915	-0.746477
FYVE, RhoGEF and PH domain-containing protein 3	Q5JSP0	FGD3	OID31040	0.2185	0.0507	0.3702	0.7815	0.6298	0.9493	0.0913068	0.409632	-0.330177
Protein MTSS 2	Q765P7	MTSS2	OID31409	0.2181	0.0616	0.3605	0.7819	0.6395	0.9384	0.105209	0.500217	-1.12724
Septin-9	Q9UHD8	SEPTIN9	OID21279	0.2179	0.0414	0.3796	0.7821	0.6204	0.9586	0.234916	0.0756267	0.818764
Bone morphogenetic protein 4	P12644	BMP4	OID20994	0.2175	0.0557	0.3666	0.7825	0.6334	0.9443	0.217	0.11078	-0.00360223
Serum amyloid A-4 protein	P35542	SAA4	OID30726	0.2174	-0.002	0.4173	0.7826	0.5827	1.002	0.338501	0.0175385	1.19002
Integrin alpha-6	P23229	ITGA6	OID20528	0.2172	0.059	0.3613	0.7828	0.6387	0.941	0.137335	0.377501	0.610024
TBC1 domain family member 23	Q9NUY8	TBC1D23	OID21286	0.2172	0.0639	0.358	0.7828	0.642	0.9361	0.129679	0.467462	-0.544939
NF-kappa-B inhibitor epsilon	O00221	NFKBIE	OID21212	0.2168	0.0548	0.3637	0.7832	0.6363	0.9452	0.119117	0.404935	0.112855
Regenerating islet-derived protein 3-gamma	Q6UW15	REG3G	OID31408	0.2168	0.0256	0.3897	0.7832	0.6103	0.9744	0.205342	0.129645	1.02601
Nucleosome assembly protein 1-like 4	Q99733	NAP1L4	OID31475	0.2168	0.0593	0.3581	0.7832	0.6419	0.9407	0.025398	0.687891	-3.11498
Leucine-rich repeat and calponin homology domain-containing protein 4	O75427	LRCH4	OID30191	0.2167	0.0523	0.3657	0.7833	0.6343	0.9477	0.108739	0.412787	-0.0448474
Phosphoprotein associated with glycosphingolipid-enriched microdomains 1	Q9NWQ8	PAG1	OID20108	0.2167	0.0578	0.3613	0.7833	0.6387	0.9422	0.136693	0.395749	0.473461
Leukocyte elastase inhibitor	P30740	SERPINB1	OID21088	0.2166	0.0607	0.3586	0.7834	0.6414	0.9393	0.104986	0.541939	-0.451897
Lysosome-associated membrane glycoprotein 1	P11279	LAMP1	OID30416	0.2162	0.0442	0.3718	0.7838	0.6282	0.9558	0.138349	0.278742	1.22358
Immunoglobulin J chain	P01591	JCHAIN	OID20494	0.2161	0.0312	0.3876	0.7839	0.6124	0.9688	0.274056	0.00793537	-0.748024
Wiskott-Aldrich syndrome protein family member 1	Q92558	WASF1	OID20091	0.2161	0.0549	0.3647	0.7839	0.6353	0.9451	0.171561	0.278726	0.0374547
Enoyl-[acyl-carrier-protein] reductase, mitochondrial	Q9BV79	MECR	OID30274	0.2161	0.0579	0.3614	0.7839	0.6386	0.9421	0.144896	0.395389	0.172839
All-trans-retinol dehydrogenase [NAD(+)] ADH4	P08319	ADH4	OID20117	0.2153	0.0527	0.3668	0.7847	0.6332	0.9473	0.225707	0.0696255	0.0642594
Phosphoglucomutase-2	Q96G03	PGM2	OID30904	0.2153	0.0522	0.3652	0.7847	0.6348	0.9478	0.154486	0.296851	0.797145
Islet cell autoantigen 1	Q05084	ICA1	OID20484	0.2151	0.0539	0.3604	0.7849	0.6396	0.9461	0.0818873	0.536377	-0.526319
Serpin B6	P35237	SERPINB6	OID21023	0.215	0.0538	0.3615	0.785	0.6385	0.9462	0.102111	0.473412	-0.154705
Asparagine--tRNA ligase, cytoplasmic	O43776	NARS1	OID31035	0.2145	0.0526	0.3632	0.7855	0.6368	0.9474	0.148886	0.326579	0.364854
Centrosomal protein 20	Q96NB1	CEP20	OID21209	0.2145	0.0502	0.3631	0.7855	0.6369	0.9498	0.122454	0.40482	-0.0909713
C1GALT1-specific chaperone 1	Q96EU7	C1GALT1C1	OID30180	0.2144	0.0363	0.3794	0.7856	0.6206	0.9637	0.236308	0.0658673	0.989972
T-cell antigen CD7	P09564	CD7	OID30543	0.2143	0.0493	0.3648	0.7857	0.6352	0.9507	0.140386	0.32592	1.20378
Ubiquitin carboxyl-terminal hydrolase 8	P40818	USP8	OID20110	0.2136	0.0493	0.3626	0.7864	0.6374	0.9507	0.0862386	0.450261	-0.45693
Fatty acid-binding protein 5	Q01469	FABP5	OID21043	0.2135	0.0442	0.3669	0.7865	0.6331	0.9558	0.0983024	0.39248	0.453639
Protein scribble homolog	Q14160	SCRIB	OID30225	0.2133	-0.0265	0.4307	0.7867	0.5693	1.0265	0.398004	0.00811452	1.58916
Caspase-3	P42574	CASP3	OID20305	0.2132	0.0591	0.3529	0.7868	0.6471	0.9409	0.0833625	0.617646	-1.6429
Nicotinamide phosphoribosyltransferase	P43490	NAMPT	OID21227	0.2132	0.0464	0.3685	0.7868	0.6315	0.9536	0.256913	-0.0471143	1.85181
Hydroxyacylglutathione hydrolase, mitochondrial	Q16775	HAGH	OID21459	0.2128	0.0641	0.3482	0.7872	0.6518	0.9359	0.0837255	0.728658	-2.65155
FAD-linked sulfhydryl oxidase ALR	P55789	GFER	OID21259	0.2127	0.0578	0.3565	0.7873	0.6435	0.9422	0.180291	0.257369	0.351936
Mitochondrial import inner membrane translocase subunit Tim8 A	O60220	TIMM8A	OID31143	0.2125	0.054	0.3572	0.7875	0.6428	0.946	0.133334	0.40291	-0.689594
Erythropoietin	P01588	EPO	OID20522	0.2125	0.0579	0.3567	0.7875	0.6433	0.9421	0.229516	-0.000778131	1.95971
RISC-loading complex subunit TARBP2	Q15633	TARBP2	OID20870	0.2122	0.0508	0.3592	0.7878	0.6408	0.9492	0.111829	0.420115	-0.484986
Tryptase delta	Q9BZJ3	TPSD1	OID30982	0.2122	0.0635	0.3502	0.7878	0.6498	0.9365	0.172572	0.45104	4.4407
Pre-B-cell leukemia transcription factor-interacting protein 1	Q96AQ6	PBXIP1	OID31435	0.2118	0.0509	0.3605	0.7882	0.6395	0.9491	0.18214	0.218212	0.37988
FERM domain-containing protein 4B	Q9Y2L6	FRMD4B	OID30155	0.2114	0.0523	0.358	0.7886	0.642	0.9477	0.146411	0.341825	-0.0204189
Protein farnesyltransferase/geranylgeranyltransferase type-1 subunit alpha	P49354	FNTA	OID31381	0.2113	0.0461	0.3646	0.7887	0.6354	0.9539	0.20482	0.127189	0.443339
Tyrosine-protein kinase Yes	P07947	YES1	OID21348	0.2111	0.0535	0.3545	0.7889	0.6455	0.9465	0.091098	0.515152	-0.513791
Protocadherin-1	Q08174	PCDH1	OID20614	0.2108	0.0488	0.3613	0.7892	0.6387	0.9512	0.213098	0.09651	0.858758
Calmodulin-regulated spectrin-associated protein 1	Q5T5Y3	CAMSAP1	OID31070	0.2104	0.0473	0.3586	0.7896	0.6414	0.9527	0.0854147	0.443046	-0.65521
Mitogen-activated protein kinase 9	P45984	MAPK9	OID20557	0.2097	0.0526	0.3545	0.7903	0.6455	0.9474	0.138598	0.368904	-0.174535
Peptidyl-tRNA hydrolase ICT1, mitochondrial	Q14197	MRPL58	OID31036	0.2096	0.027	0.3812	0.7904	0.6188	0.973	0.308552	-0.0924842	2.35106
Heat shock 70 kDa protein 1A	P0DMV8	HSPA1A	OID20718	0.2095	0.0471	0.3576	0.7905	0.6424	0.9529	0.0960194	0.458033	0.10617
Actin, aortic smooth muscle	P62736	ACTA2	OID20079	0.2095	0.0511	0.3555	0.7905	0.6445	0.9489	0.180683	0.223255	2.94139
Sjoegren syndrome nuclear autoantigen 1	O43805	SSNA1	OID31453	0.2093	0.025	0.3764	0.7907	0.6236	0.975	0.167125	0.185144	-0.0338301
DNA-directed RNA polymerases I, II, and III subunit RPABC2	P61218	POLR2F	OID21283	0.2093	0.0402	0.3663	0.7907	0.6337	0.9598	0.229535	0.0477555	0.773554
Latexin	Q9BS40	LXN	OID21003	0.2089	0.0529	0.3523	0.7911	0.6477	0.9471	0.131876	0.414213	0.748848
Glycerol-3-phosphate dehydrogenase	P21695	GPD1	OID31358	0.2082	0.023	0.3799	0.7918	0.6201	0.977	0.261218	0.0132815	1.0057
PAXIP1-associated glutamate-rich protein 1	Q9BTK6	PAGR1	OID30206	0.2079	0.0289	0.3711	0.7921	0.6289	0.9711	0.150906	0.209268	0.776464
Secernin-1	Q12765	SCRN1	OID20542	0.2076	0.0502	0.3528	0.7924	0.6472	0.9498	0.14493	0.363373	0.330375
Tyrosine-protein kinase receptor Tie-1	P35590	TIE1	OID20303	0.2074	0.0586	0.3458	0.7926	0.6542	0.9414	0.177073	0.302508	-2.02814
Developmentally-regulated GTP-binding protein 2	P55039	DRG2	OID21335	0.2071	0.0481	0.3531	0.7929	0.6469	0.9519	0.117655	0.41045	-0.0606959
Glutathione-specific gamma-glutamylcyclotransferase 2	Q8WUX2	CHAC2	OID21230	0.2064	0.0462	0.3529	0.7936	0.6471	0.9538	0.0962549	0.459534	0.886772
Vimentin	P08670	VIM	OID20053	0.206	0.0474	0.3544	0.794	0.6456	0.9526	0.196811	0.140382	0.957467
Protein-arginine deiminase type-2	Q9Y2J8	PADI2	OID20467	0.206	0.0406	0.3597	0.794	0.6403	0.9594	0.23469	0.00662999	2.69927
Platelet-activating factor acetylhydrolase 2, cytoplasmic	Q99487	PAFAH2	OID31286	0.2058	0.0227	0.3735	0.7942	0.6265	0.9773	0.182901	0.140914	1.12742
TRAF family member-associated NF-kappa-B activator	Q92844	TANK	OID20474	0.2048	0.0251	0.3681	0.7952	0.6319	0.9749	0.151571	0.194224	0.610641
Myosin light chain 4	P12829	MYL4	OID30245	0.2047	0.0154	0.3789	0.7953	0.6211	0.9846	0.20441	0.10271	1.9082
DnaJ homolog subfamily B member 2	P25686	DNAJB2	OID30661	0.2042	0.036	0.356	0.7958	0.644	0.964	0.03732	0.482672	-0.328079
Mitochondrial peptide methionine sulfoxide reductase	Q9UJ68	MSRA	OID21513	0.2042	0.0458	0.3488	0.7958	0.6512	0.9542	0.0547072	0.605154	-0.879624
Hematopoietically-expressed homeobox protein HHEX	Q03014	HHEX	OID31107	0.2039	0.0424	0.3521	0.7961	0.6479	0.9576	0.125768	0.372898	0.0464079
Tumor necrosis factor alpha-induced protein 8	O95379	TNFAIP8	OID20433	0.203	0.0245	0.3672	0.797	0.6328	0.9755	0.211008	0.0861933	0.248666
Interferon alpha/beta receptor 1	P17181	IFNAR1	OID31491	0.2027	0.0132	0.3809	0.7973	0.6191	0.9868	0.322193	-0.0863079	1.56951
Protein sprouty homolog 2	O43597	SPRY2	OID20475	0.2025	0.0406	0.3502	0.7975	0.6498	0.9594	0.112998	0.402391	-0.6904
Pappalysin-1	Q13219	PAPPA	OID20421	0.2022	0.0336	0.3575	0.7978	0.6425	0.9664	0.169626	0.180638	0.843022
E3 ubiquitin-protein ligase NRDP1	Q9H4P4	RNF41	OID21179	0.2021	0.0313	0.3593	0.7979	0.6407	0.9687	0.153672	0.213174	-0.823117
Tubulin-specific chaperone C	Q15814	TBCC	OID20942	0.2013	0.0446	0.344	0.7987	0.656	0.9554	0.0527427	0.613416	-1.13385
Tyrosyl-DNA phosphodiesterase 1	Q9NUW8	TDP1	OID31403	0.2013	0.0196	0.3701	0.7987	0.6299	0.9804	0.248285	0.012935	1.393
B-cell scaffold protein with ankyrin repeats	Q8NDB2	BANK1	OID20594	0.2008	0.047	0.341	0.7992	0.659	0.953	0.0746548	0.60034	-1.45544
Cation-dependent mannose-6-phosphate receptor	P20645	M6PR	OID30208	0.2006	0.0414	0.3486	0.7994	0.6514	0.9586	0.179341	0.180197	0.931353
Peptidyl-prolyl cis-trans isomerase FKBP1B	P68106	FKBP1B	OID20618	0.2	0.0401	0.3457	0.8	0.6543	0.9599	0.0863307	0.502295	-0.339156
N-acetylgalactosaminyltransferase 7	Q86SF2	GALNT7	OID21377	0.1997	0.0135	0.3713	0.8003	0.6287	0.9865	0.218183	0.0705852	0.28262
Protein CASC3	O15234	CASC3	OID30921	0.1996	0.0265	0.3571	0.8004	0.6429	0.9735	0.113742	0.317688	0.46081
Renin receptor	O75787	ATP6AP2	OID21178	0.1995	0.053	0.3362	0.8005	0.6638	0.947	0.1679	0.346813	3.05555
Sushi, nidogen and EGF-like domain-containing protein 1	Q8TER0	SNED1	OID30205	0.1989	0.0445	0.3419	0.8011	0.6581	0.9555	0.132352	0.382479	0.778428
Peptidyl-prolyl cis-trans isomerase F, mitochondrial	P30405	PPIF	OID30385	0.1988	0.0122	0.3709	0.8012	0.6291	0.9878	0.210702	0.0802393	1.26889
Vacuolar protein sorting-associated protein 37A	Q8NEZ2	VPS37A	OID21355	0.1987	0.0182	0.3642	0.8013	0.6358	0.9818	0.137357	0.192852	0.696625
Paralemmin-2	Q8IXS6	PALM2	OID31096	0.1984	0.0244	0.3597	0.8016	0.6403	0.9756	0.212735	0.0660227	0.66395
Mothers against decapentaplegic homolog 2	Q15796	SMAD2	OID31353	0.1983	0.03	0.3508	0.8017	0.6492	0.97	0.072904	0.398375	-0.659544
Inositol monophosphatase 1	P29218	IMPA1	OID20907	0.1982	0.0376	0.3454	0.8018	0.6546	0.9624	0.0848372	0.461987	-0.240832
Succinate-semialdehyde dehydrogenase, mitochondrial	P51649	ALDH5A1	OID31047	0.198	0.0236	0.3603	0.802	0.6397	0.9764	0.218546	0.0447055	1.14431
Plexin-A4	Q9HCM2	PLXNA4	OID20597	0.1978	0.0445	0.3386	0.8022	0.6614	0.9555	0.0740921	0.611646	-1.33044
Dihydropteridine reductase	P09417	QDPR	OID20174	0.1975	0.0326	0.3475	0.8025	0.6525	0.9674	0.042636	0.512702	-0.299547
TGF-beta-activated kinase 1 and MAP3K7-binding protein 2	Q9NYJ8	TAB2	OID31319	0.1975	0.0406	0.3424	0.8025	0.6576	0.9594	0.119917	0.403606	-0.510734
Sarcoplasmic reticulum histidine-rich calcium-binding protein	P23327	HRC	OID30211	0.1972	0.048	0.3363	0.8028	0.6637	0.952	0.177252	0.281602	1.43107
Endoplasmic reticulum resident protein 44	Q9BS26	ERP44	OID21338	0.197	0.0357	0.3446	0.803	0.6554	0.9643	0.0853008	0.453117	0.269439
Translation initiation factor IF-3, mitochondrial	Q9H2K0	MTIF3	OID31513	0.1964	0.029	0.3511	0.8036	0.6489	0.971	0.139238	0.276472	-0.028117
Polyadenylate-binding protein-interacting protein 2B	Q9ULR5	PAIP2B	OID31228	0.196	0.0199	0.3582	0.804	0.6418	0.9801	0.138406	0.199311	0.278914
Interleukin-20 receptor subunit alpha	Q9UHF4	IL20RA	OID20422	0.195	0.0077	0.3644	0.805	0.6356	0.9923	0.129524	0.258172	2.95697
TP53-regulated inhibitor of apoptosis 1	O43715	TRIAP1	OID21403	0.1947	0.0368	0.3397	0.8053	0.6603	0.9632	0.0813854	0.533953	-0.0892133
Transcription intermediary factor 1-alpha	O15164	TRIM24	OID31271	0.1946	0.0287	0.3495	0.8054	0.6505	0.9713	0.186771	0.123056	0.0253407
Sorting nexin-15	Q9NRS6	SNX15	OID30644	0.1946	0.0246	0.3483	0.8054	0.6517	0.9754	0.0146878	0.46736	-0.0739585
Annexin A4	P09525	ANXA4	OID20123	0.1945	0.0322	0.3416	0.8055	0.6584	0.9678	0.0431568	0.575161	-0.279814
Hematopoietic lineage cell-specific protein	P14317	HCLS1	OID20648	0.1943	0.0344	0.3393	0.8057	0.6607	0.9656	0.00744194	0.64036	-1.60163
Peroxiredoxin-6	P30041	PRDX6	OID21404	0.1943	0.0337	0.3428	0.8057	0.6572	0.9663	0.132308	0.301285	0.826247
Methylcytosine dioxygenase TET2	Q6N021	TET2	OID31266	0.1942	0.015	0.3582	0.8058	0.6418	0.985	0.158386	0.161691	1.46044
Serine/threonine-protein kinase A-Raf	P10398	ARAF	OID31260	0.1941	0.0109	0.3604	0.8059	0.6396	0.9891	0.101112	0.231225	0.773022
Cell division cycle protein 27 homolog	P30260	CDC27	OID21238	0.1941	0.0412	0.3364	0.8059	0.6636	0.9588	0.137774	0.406779	0.414363
Coiled-coil and C2 domain-containing protein 1A	Q6P1N0	CC2D1A	OID20958	0.1939	0.0401	0.3351	0.8061	0.6649	0.9599	0.0929662	0.551525	-0.126705
GTP-binding protein 2	Q9BX10	GTPBP2	OID30946	0.1935	0.0308	0.3415	0.8065	0.6585	0.9692	0.070547	0.474735	-0.368309
PDZ and LIM domain protein 7	Q9NR12	PDLIM7	OID20729	0.1934	0.0396	0.336	0.8066	0.664	0.9604	0.113371	0.464783	-0.635247
Syntaxin-6	O43752	STX6	OID21219	0.1932	0.0353	0.3407	0.8068	0.6593	0.9647	0.169629	0.197127	0.420666
Mothers against decapentaplegic homolog 5	Q99717	SMAD5	OID21353	0.1923	0.0483	0.3276	0.8077	0.6724	0.9517	0.163093	0.402212	1.89775
Serine/threonine-protein kinase D2	Q9BZL6	PRKD2	OID30140	0.1922	0.0034	0.3665	0.8078	0.6335	0.9966	0.194693	0.0924603	1.30381
C-Maf-inducing protein	Q8IY22	CMIP	OID31406	0.1919	0.0262	0.3445	0.8081	0.6555	0.9738	0.0976645	0.336621	-0.275649
Multiple coagulation factor deficiency protein 2	Q8NI22	MCFD2	OID20171	0.1918	0.0305	0.3385	0.8082	0.6615	0.9695	0.0453156	0.560297	-0.368205
Guanine nucleotide exchange factor VAV3	Q9UKW4	VAV3	OID30795	0.1909	0.0343	0.3362	0.8091	0.6638	0.9657	0.110943	0.435181	-0.634005
Spartin	Q8N0X7	SPART	OID30656	0.1908	0.0292	0.3389	0.8092	0.6611	0.9708	0.0776156	0.437001	-0.399398
Granzyme H	P20718	GZMH	OID20096	0.1907	0.0212	0.3464	0.8093	0.6536	0.9788	0.108049	0.281044	0.679781
Golgi reassembly-stacking protein 2	Q9H8Y8	GORASP2	OID31438	0.1902	0.0113	0.3525	0.8098	0.6475	0.9887	0.0857802	0.292826	0.309699
Deaminated glutathione amidase	Q86X76	NIT1	OID30252	0.1901	0.0298	0.3364	0.8099	0.6636	0.9702	0.0181073	0.59595	-3.26951
Abscission/NoCut checkpoint regulator	Q96K21	ZFYVE19	OID31452	0.1901	0.0233	0.3407	0.8099	0.6593	0.9767	0.0261758	0.507996	-1.13968
Mitotic-spindle organizing protein 1	Q08AG7	MZT1	OID21186	0.1898	0.03	0.338	0.8102	0.662	0.97	0.131017	0.304785	0.441318
Rab11 family-interacting protein 3	O75154	RAB11FIP3	OID30325	0.1897	0.0281	0.3377	0.8103	0.6623	0.9719	0.0786411	0.439809	-0.451367
Unconventional myosin-IXb	Q13459	MYO9B	OID20451	0.1887	0.0293	0.3369	0.8113	0.6631	0.9707	0.151927	0.234586	0.0141286
2'-deoxynucleoside 5'-phosphate N-hydrolase 1	O43598	DNPH1	OID20744	0.1886	0.025	0.3369	0.8114	0.663	0.975	-0.00994587	0.616425	-1.29846
Proteinase-activated receptor 1	P25116	F2R	OID20691	0.1884	0.0306	0.3331	0.8116	0.6669	0.9694	0.0708834	0.524928	-0.548004
Double-stranded RNA-binding protein Staufen homolog 1	O95793	STAU1	OID31210	0.1883	0.0291	0.3373	0.8117	0.6627	0.9709	0.161056	0.208621	2.1198
Dual specificity mitogen-activated protein kinase kinase 6	P52564	MAP2K6	OID20552	0.1883	0.0306	0.3324	0.8117	0.6676	0.9694	0.0567131	0.559019	-1.34779
Glutamate receptor ionotropic, kainate 2	Q13002	GRIK2	OID30977	0.188	0.0224	0.3426	0.812	0.6574	0.9776	0.195258	0.071711	1.00606
Immunoglobulin superfamily member 21	Q96ID5	IGSF21	OID30210	0.1876	0.0263	0.3392	0.8124	0.6608	0.9737	0.21215	-0.00432322	1.00419
MICAL-like protein 2	Q8IY33	MICALL2	OID30889	0.1874	0.0115	0.3492	0.8126	0.6508	0.9885	0.127859	0.213325	0.634015
ATPase GET3	O43681	GET3	OID30303	0.1873	0.0202	0.34	0.8127	0.66	0.9798	0.0763496	0.342318	1.41267
Receptor expression-enhancing protein 4	Q9H6H4	REEP4	OID31028	0.1868	0.0241	0.3377	0.8132	0.6623	0.9759	0.155856	0.205452	0.217135
Spermine synthase	P52788	SMS	OID30853	0.1867	0.0313	0.3311	0.8133	0.6689	0.9687	0.101028	0.503875	0.374718
Protein phosphatase 1 regulatory subunit 14D	Q9NXH3	PPP1R14D	OID30997	0.1866	0.0092	0.3497	0.8134	0.6503	0.9908	0.183929	0.101705	1.65023
Long-chain fatty acid transport protein 4	Q6P1M0	SLC27A4	OID20814	0.1865	0.0351	0.3276	0.8135	0.6724	0.9649	0.139523	0.404602	0.471389
Protein phosphatase methylesterase 1	Q9Y570	PPME1	OID21347	0.1865	0.0195	0.3381	0.8135	0.6619	0.9805	-0.00710448	0.543175	-1.78614
Protein LYRIC	Q86UE4	MTDH	OID30538	0.1863	0.0292	0.3307	0.8137	0.6693	0.9708	0.0569389	0.550696	-1.12708
Hepatoma-derived growth factor-related protein 2	Q7Z4V5	HDGFL2	OID31136	0.1856	0.0148	0.342	0.8144	0.658	0.9852	0.0931218	0.325173	0.171836
Myosin phosphatase Rho-interacting protein	Q6WCQ1	MPRIP	OID31420	0.1855	0.0133	0.3464	0.8145	0.6536	0.9867	0.200908	0.0496539	0.117765
AP-2 complex subunit beta	P63010	AP2B1	OID30949	0.185	-0.016	0.368	0.815	0.632	1.016	0.144074	0.137553	1.59061
2,4-dienoyl-CoA reductase, mitochondrial	Q16698	DECR1	OID20579	0.1846	0.0311	0.3268	0.8154	0.6732	0.9689	0.091502	0.539505	-0.320447
Interleukin-18 receptor accessory protein	O95256	IL18RAP	OID20900	0.1843	0.0123	0.3453	0.8157	0.6547	0.9877	0.195438	0.0667881	1.06857
Fibrinogen alpha chain	P02671	FGA	OID30788	0.184	0.0029	0.3532	0.816	0.6468	0.9971	0.199913	0.0655642	2.12517
Scaffold attachment factor B2	Q14151	SAFB2	OID31012	0.1839	-0.0344	0.383	0.8161	0.617	1.0344	0.20542	0.0787576	2.20439
Proline-rich protein 5	P85299	PRR5	OID30457	0.1835	0.0254	0.3298	0.8165	0.6702	0.9746	0.106854	0.371923	1.00378
Transforming acidic coiled-coil-containing protein 3	Q9Y6A5	TACC3	OID21285	0.1828	0.0284	0.3248	0.8172	0.6752	0.9716	0.0732153	0.548621	-1.11649
Protein ABHD14B	Q96IU4	ABHD14B	OID20921	0.1825	0.0219	0.3296	0.8175	0.6704	0.9781	0.0361773	0.547204	-0.768044
Mitochondrial fission 1 protein	Q9Y3D6	FIS1	OID20722	0.1821	0.0242	0.3286	0.8179	0.6714	0.9758	0.0852624	0.480406	-0.0604499
14-3-3 protein theta	P27348	YWHAQ	OID30605	0.1816	0.0119	0.337	0.8184	0.6638	0.9881	0.0672617	0.363811	-0.400921
Latent-transforming growth factor beta-binding protein 3	Q9NS15	LTBP3	OID21191	0.1811	0.0265	0.3262	0.8189	0.6738	0.9735	0.163339	0.19973	1.06828
COX assembly mitochondrial protein homolog	Q7Z7K0	CMC1	OID30360	0.1808	0.002	0.3423	0.8192	0.6577	0.998	-0.0068727	0.386732	0.546001
Protein HEXIM1	O94992	HEXIM1	OID20589	0.1807	0.0244	0.3259	0.8193	0.6741	0.9756	0.0992555	0.446195	-0.979784
Putative tyrosine-protein phosphatase auxilin	O75061	DNAJC6	OID30247	0.1802	0.0143	0.3313	0.8198	0.6687	0.9857	0.01122	0.543934	-1.01216
Platelet basic protein	P02775	PPBP	OID30761	0.1801	0.0181	0.3281	0.8199	0.6719	0.9819	0.0347212	0.541621	-1.45989
Nexilin	Q0ZGT2	NEXN	OID30678	0.1792	0.016	0.3309	0.8208	0.6691	0.984	0.138097	0.225136	-0.169883
Testis-specific Y-encoded-like protein 1	Q9H0U9	TSPYL1	OID30512	0.1785	0.012	0.3322	0.8215	0.6678	0.988	0.102557	0.293349	1.03081
Leucine zipper transcription factor-like protein 1	Q9NQ48	LZTFL1	OID30637	0.1784	0.0087	0.3332	0.8216	0.6668	0.9913	0.0292932	0.461757	-0.153165
Cyclin-dependent kinase inhibitor 1	P38936	CDKN1A	OID21319	0.1781	0.0185	0.3259	0.8219	0.6741	0.9815	0.0773814	0.419732	-0.917911
Serine/threonine-protein kinase PAK 4	O96013	PAK4	OID20819	0.1779	0.011	0.3309	0.8221	0.6691	0.989	0.0924743	0.352927	0.0715879
Sushi domain-containing protein 1	Q6UWL2	SUSD1	OID20072	0.1779	0.0211	0.3221	0.8221	0.6779	0.9789	0.0645843	0.525318	-1.8792
Succinyl-CoA:3-ketoacid coenzyme A transferase 1, mitochondrial	P55809	OXCT1	OID30227	0.1777	0.0013	0.3409	0.8223	0.6591	0.9987	0.120289	0.200853	0.79511
C-type lectin domain family 1 member B	Q9P126	CLEC1B	OID21061	0.1777	0.0188	0.3236	0.8223	0.6764	0.9812	0.0747012	0.494067	-0.519202
Interleukin-10	P22301	IL10	OID20431	0.1776	0.0092	0.3332	0.8224	0.6668	0.9908	0.122483	0.251446	1.18516
Sorbin and SH3 domain-containing protein 1	Q9BX66	SORBS1	OID30978	0.1773	0.0184	0.3271	0.8227	0.6729	0.9816	0.167799	0.131346	1.8589
Lipoma-preferred partner	Q93052	LPP	OID30190	0.1771	-0.0126	0.3504	0.8229	0.6496	1.0126	0.144182	0.166242	1.2501
TSC22 domain family protein 1	Q15714	TSC22D1	OID31016	0.1764	0.0126	0.3284	0.8236	0.6716	0.9874	0.124439	0.271287	0.0670214
Protein transport protein Sec31A	O94979	SEC31A	OID30269	0.1763	0.0202	0.3196	0.8237	0.6804	0.9798	0.0530307	0.572582	-1.4873
ATP-dependent Clp protease proteolytic subunit, mitochondrial	Q16740	CLPP	OID20910	0.1761	0.0129	0.3278	0.8239	0.6722	0.9871	0.130775	0.254007	-0.358015
Translin-associated protein X	Q99598	TSNAX	OID30185	0.1761	0.0095	0.33	0.8239	0.67	0.9905	0.0909289	0.33642	0.361815
Ubiquitin carboxyl-terminal hydrolase MINDY-1	Q8N5J2	MINDY1	OID31399	0.176	0.0224	0.318	0.824	0.682	0.9776	0.0794746	0.511926	-1.53018
Nicotinamide/nicotinic acid mononucleotide adenylyltransferase 1	Q9HAN9	NMNAT1	OID20913	0.176	-0.0021	0.34	0.824	0.66	1.2021	0.138861	0.161899	1.35772
Calretinin	P22676	CALB2	OID20801	0.1754	-0.0131	0.3516	0.8246	0.6484	1.0131	0.213175	0.035477	0.743183
UBX domain-containing protein 1	Q04323	UBXN1	OID30654	0.1751	0.0089	0.3273	0.8249	0.6727	0.9911	0.0268064	0.479719	-0.179046
Progesterone-induced-blocking factor 1, Isoform 4	Q8WXW3_4	PIBF1	OID31061	0.175	0.0078	0.3276	0.825	0.6724	0.9922	0.0376426	0.45742	-0.478638
T-complex protein 1 subunit epsilon	P48643	CCT5	OID21200	0.1749	0.0078	0.3301	0.8251	0.6699	0.9922	0.112169	0.252217	0.561454
Glutaredoxin-related protein 5, mitochondrial	Q86SX6	GLRX5	OID30663	0.1749	-0.0025	0.3382	0.8251	0.6618	1.2025	0.0958742	0.238083	0.613884
Neurabin-2	Q96SB3	PPP1R9B	OID20643	0.1748	0.0194	0.3197	0.8252	0.6803	0.9806	0.115816	0.378374	-0.489658
Seizure protein 6 homolog	Q53EL9	SEZ6	OID30968	0.1745	0.0011	0.3355	0.8255	0.6645	0.9989	0.15725	0.127225	0.0263908
Drebrin	Q16643	DBN1	OID30549	0.1744	0.0159	0.3219	0.8256	0.6781	0.9841	0.110364	0.342425	-0.146856
Glucose-6-phosphate isomerase	P06744	GPI	OID30680	0.1741	-0.0001	0.334	0.8259	0.666	1.2001	0.0562065	0.363353	-0.00951681
GMP reductase 1	P36959	GMPR	OID20641	0.1735	0.0021	0.3309	0.8265	0.6691	0.9979	0.0647946	0.321607	-2.55922
Bcl-2-like protein 15	Q5TBC7	BCL2L15	OID30498	0.1735	-0.0049	0.3409	0.8265	0.6591	1.1949	0.198046	0.0369067	1.35327
Tubulin polymerization-promoting protein family member 3	Q9BW30	TPPP3	OID20842	0.1733	0.0097	0.3277	0.8267	0.6723	0.9903	0.193248	0.01644	0.526993
Protein disulfide-isomerase A3	P30101	PDIA3	OID30573	0.1731	-0.0097	0.3421	0.8269	0.6579	1.1997	0.123954	0.174448	1.38022
Thioredoxin domain-containing protein 5	Q8NBS9	TXNDC5	OID21012	0.1726	0.008	0.325	0.8274	0.675	0.992	0.0686964	0.413491	0.120871
SPARC	P09486	SPARC	OID21511	0.1723	0.0206	0.3142	0.8277	0.6858	0.9794	0.0914229	0.543931	-0.755541
Proliferation marker protein Ki-67	P46013	MKI67	OID30455	0.1723	-0.0773	0.4044	0.8277	0.5956	1.0773	0.388928	0.00163746	3.78356
Eukaryotic translation initiation factor 1A, X-chromosomal	P47813	EIF1AX	OID31125	0.1723	0.006	0.3268	0.8277	0.6732	0.994	0.100131	0.335705	0.361025
Vesicle-associated membrane protein 8	Q9BV40	VAMP8	OID30555	0.1723	0.0109	0.3223	0.8277	0.6777	0.9891	0.0968542	0.352319	-0.373061
Thialysine N-epsilon-acetyltransferase	Q96F10	SAT2	OID31306	0.1718	0.0192	0.3165	0.8282	0.6835	0.9808	0.183493	-0.00520863	1.43799
Oligophrenin-1	O60890	OPHN1	OID31087	0.1716	0.0137	0.3168	0.8284	0.6832	0.9863	0.0493002	0.535303	-1.25316
Rho GTPase-activating protein 1	Q07960	ARHGAP1	OID21202	0.1714	0.0115	0.3193	0.8286	0.6807	0.9885	0.0766546	0.441116	-0.279263
Poly(rC)-binding protein 2	Q15366	PCBP2	OID31003	0.1712	0.0039	0.3234	0.8288	0.6766	0.9961	-0.0354705	0.587249	-1.49345
V-set and immunoglobulin domain-containing protein 10-like	Q86VR7	VSIG10L	OID30189	0.1711	0.0054	0.3261	0.8289	0.6739	0.9946	0.144409	0.166079	0.573676
Alpha-adducin	P35611	ADD1	OID30655	0.171	0.0074	0.3209	0.829	0.6791	0.9926	0.015147	0.524748	-1.00604
ADAMTS-like protein 5	Q6ZMM2	ADAMTSL5	OID30355	0.1706	-0.0099	0.3374	0.8294	0.6626	1.1999	0.098026	0.192741	1.61626
Disheveled-associated activator of morphogenesis 1	Q9Y4D1	DAAM1	OID30664	0.1706	0.012	0.3178	0.8294	0.6822	0.988	0.0873444	0.421942	-0.747746
Trem-like transcript 1 protein	Q86YW5	TREML1	OID30682	0.1705	-0.0005	0.3272	0.8295	0.6728	1.2005	0.0316036	0.427258	-0.308516
Consortin	Q6PJW8	CNST	OID20127	0.1704	0.0005	0.3264	0.8296	0.6736	0.9995	0.0464436	0.383298	-0.572802
Cell cycle and apoptosis regulator protein 2	Q8N163	CCAR2	OID31077	0.1702	-0.0453	0.3726	0.8298	0.6274	1.0453	0.289948	0.00219197	2.57318
Alpha-enolase	P06733	ENO1	OID21037	0.1697	0.0083	0.3164	0.8303	0.6836	0.9917	-0.0216021	0.679331	-1.74119
Carbonic anhydrase 13	Q8N1Q1	CA13	OID20225	0.1693	0.0127	0.313	0.8307	0.687	0.9873	0.00528042	0.699059	-1.97626
Acylphosphatase-1	P07311	ACYP1	OID30642	0.1691	0.0015	0.3222	0.8309	0.6778	0.9985	0.00491354	0.528622	-0.968325
Oral-facial-digital syndrome 1 protein	O75665	OFD1	OID31268	0.1688	0.0047	0.322	0.8312	0.678	0.9953	0.126765	0.222814	1.61269
Peptidyl-prolyl cis-trans isomerase FKBP4	Q02790	FKBP4	OID20960	0.1688	-0.0006	0.3255	0.8312	0.6745	1.2006	0.0828771	0.311041	-0.998299
Phosducin-like protein 2	Q8N4E4	PDCL2	OID31168	0.1686	-0.009	0.3334	0.8314	0.6666	1.009	0.151262	0.120024	1.30539
Regulator of cell cycle RGCC	Q9H4X1	RGCC	OID31060	0.1686	0.0124	0.3139	0.8314	0.6861	0.9876	0.0604031	0.526186	-1.09573
Ras-related protein Rab-2B	Q8WUD1	RAB2B	OID31362	0.1685	0.0018	0.3236	0.8315	0.6764	0.9982	0.0889206	0.325783	-0.197369
Protein O-GlcNAcase	O60502	OGA	OID31465	0.1681	-0.0018	0.3246	0.8319	0.6754	1.2018	0.074745	0.350746	-0.377544
Complement C3	P01024	C3	OID30776	0.1679	0.0067	0.3204	0.8321	0.6796	0.9933	0.187724	0.0076464	0.304061
Ras-related protein Rab-27B	O00194	RAB27B	OID30354	0.1675	0.0184	0.307	0.8325	0.693	0.9816	0.0724286	0.591492	-2.09327
Transaldolase	P37837	TALDO1	OID30414	0.1674	0.0034	0.3195	0.8326	0.6805	0.9966	0.0738898	0.395026	-0.0104561
Apoptosis regulator BAX	Q07812	BAX	OID20856	0.167	0.0042	0.3167	0.833	0.6833	0.9958	0.055283	0.452984	-0.374234
Rab GTPase-activating protein 1-like	Q5R372	RABGAP1L	OID20447	0.1669	0.004	0.3174	0.8331	0.6826	0.996	0.0636717	0.42656	0.0920896
Serine palmitoyltransferase 1	O15269	SPTLC1	OID31086	0.1666	-0.0142	0.3343	0.8334	0.6657	1.0142	0.116665	0.212003	1.2099
CDK5 regulatory subunit-associated protein 3	Q96JB5	CDK5RAP3	OID30985	0.1657	-0.0036	0.3233	0.8343	0.6767	1.1936	0.113942	0.228522	-0.0330819
E3 ubiquitin-protein ligase RNF5	Q99942	RNF5	OID30218	0.1653	0.0023	0.3161	0.8347	0.6839	0.9977	0.057782	0.412958	-1.1244
E3 ubiquitin-protein ligase MYCBP2	O75592	MYCBP2	OID30996	0.1649	-0.017	0.3338	0.8351	0.6662	1.017	0.121127	0.151331	0.769923
Thioredoxin reductase 1, cytoplasmic	Q16881	TXNRD1	OID21135	0.1645	0.0032	0.3151	0.8355	0.6849	0.9968	0.0687059	0.414413	0.161315
Caspase-9	P55211	CASP9	OID30530	0.1643	0.0019	0.314	0.8357	0.686	0.9981	0.0455296	0.477995	-0.47683
Activator of 90 kDa heat shock protein ATPase homolog 1	O95433	AHSA1	OID31379	0.1639	0.0104	0.3076	0.8361	0.6924	0.9896	0.109374	0.393389	0.985705
Protein IMPACT	Q9P2X3	IMPACT	OID31112	0.1635	-0.0022	0.3139	0.8365	0.6861	1.2022	-0.063236	0.659188	-1.73399
Axin-1	O15169	AXIN1	OID20582	0.1631	0.0046	0.3094	0.8369	0.6906	0.9954	0.0380411	0.526402	-0.869975
Pro-epidermal growth factor	P01133	EGF	OID20698	0.1631	0.0079	0.3064	0.8369	0.6936	0.9921	0.0441015	0.628675	-1.67375
Hippocalcin-like protein 1	P37235	HPCAL1	OID20615	0.1629	0.0087	0.3056	0.8371	0.6944	0.9913	0.0391569	0.623123	-2.15164
Cytosol aminopeptidase	P28838	LAP3	OID20436	0.1626	-0.0109	0.3235	0.8374	0.6765	1.0109	0.101936	0.24342	-0.165483
Phospholipase DDHD2	O94830	DDHD2	OID31043	0.1619	-0.0248	0.3332	0.8381	0.6668	1.0248	0.0660233	0.210158	-2.17688
Proto-oncogene tyrosine-protein kinase Src	P12931	SRC	OID21521	0.1617	0.006	0.3059	0.8383	0.6941	0.994	0.0344083	0.592572	-1.68826
Thiopurine S-methyltransferase	P51580	TPMT	OID21270	0.1614	-0.0238	0.3333	0.8386	0.6667	1.0238	0.147104	0.114793	-0.239744
Phosphoribosyltransferase domain-containing protein 1	Q9NRG1	PRTFDC1	OID20867	0.1614	0.0058	0.3052	0.8386	0.6948	0.9942	0.0103246	0.655095	-2.63769
Na(+)/H(+) exchange regulatory cofactor NHE-RF1	O14745	SLC9A3R1	OID30630	0.1612	-0.0074	0.317	0.8388	0.683	1.1974	0.049739	0.367156	-0.478596
SH2B adapter protein 3	Q9UQQ2	SH2B3	OID21222	0.1612	0.0012	0.3096	0.8388	0.6904	0.9988	0.0585677	0.473784	-1.30587
Semaphorin-4D	Q92854	SEMA4D	OID21020	0.1607	-0.0061	0.3143	0.8393	0.6857	1.1961	0.0226999	0.444461	-0.38314
Syntaxin-16	O14662	STX16	OID21170	0.1606	0.0078	0.3037	0.8394	0.6963	0.9922	0.100958	0.419774	0.140317
Protocadherin-7	O60245	PCDH7	OID31456	0.1602	-0.0074	0.3196	0.8398	0.6804	1.1974	0.204017	-0.0566048	-0.0432918
DnaJ homolog subfamily A member 2	O60884	DNAJA2	OID20627	0.1601	0.0059	0.3035	0.8399	0.6965	0.9941	0.051689	0.57701	-1.42422
Interleukin-1 beta	P01584	IL1B	OID20427	0.16	-0.0131	0.3197	0.84	0.6803	1.0131	0.0727714	0.311098	-0.0719011
2',3'-cyclic-nucleotide 3'-phosphodiesterase	P09543	CNP	OID30285	0.1594	-0.0044	0.3097	0.8406	0.6903	1.1944	-0.00901208	0.559347	-1.19867
Leucine-rich repeats and immunoglobulin-like domains protein 3	Q6UXM1	LRIG3	OID30450	0.1593	-0.0046	0.3155	0.8407	0.6845	1.1946	0.198167	-0.0721769	0.979469
Prostaglandin E synthase 2	Q9H7Z7	PTGES2	OID30561	0.1592	-0.0012	0.3091	0.8408	0.6909	1.2012	0.0769309	0.401934	0.160934
RNA-binding protein Raly	Q9UKM9	RALY	OID31382	0.1587	-0.024	0.3311	0.8413	0.6689	1.024	0.190332	0.0285805	2.31701
Ceramide transfer protein	Q9Y5P4	CERT	OID20857	0.1586	-0.0018	0.3096	0.8414	0.6904	1.2018	0.118454	0.241065	-0.552666
Alpha-taxilin	P40222	TXLNA	OID20952	0.1585	-0.0026	0.3071	0.8415	0.6929	1.2026	0.0247992	0.513882	-1.03477
Ras-related protein R-Ras	P10301	RRAS	OID30961	0.1583	-0.0068	0.3114	0.8417	0.6886	1.1968	0.0513076	0.409412	-0.342964
Sulfotransferase 1A1	P50225	SULT1A1	OID21031	0.1582	0.0054	0.3004	0.8418	0.6996	0.9946	0.0265357	0.662559	-1.72974
U8 snoRNA-decapping enzyme	Q96DE0	NUDT16	OID31484	0.1579	-0.0107	0.3145	0.8421	0.6855	1.0107	0.0550889	0.360692	-0.323816
Acyl-coenzyme A thioesterase 13	Q9NPJ3	ACOT13	OID31522	0.1579	-0.0087	0.3126	0.8421	0.6874	1.1987	0.0477565	0.400348	-0.252928
Semaphorin-4C	Q9C0C4	SEMA4C	OID21329	0.1577	-0.0001	0.307	0.8423	0.693	1.2001	0.136512	0.174445	0.852201
E3 ubiquitin-protein ligase TRIM21	P19474	TRIM21	OID20533	0.1576	0.0048	0.3002	0.8424	0.6998	0.9952	0.0909563	0.429021	-0.917881
Splicing factor 45	Q96I25	RBM17	OID31034	0.1576	-0.0159	0.3174	0.8424	0.6826	1.0159	0.0579876	0.311225	-0.319099
Phosphatidylethanolamine-binding protein 1	P30086	PEBP1	OID21087	0.1574	-0.0079	0.3094	0.8426	0.6906	1.1979	-0.015751	0.577373	-0.574977
Bis(5'-adenosyl)-triphosphatase	P49789	FHIT	OID20872	0.1574	-0.0049	0.3085	0.8426	0.6915	1.1949	0.046732	0.472947	-0.607211
Omega-amidase NIT2	Q9NQR4	NIT2	OID30336	0.1568	-0.0094	0.3099	0.8432	0.6901	1.1994	-0.0224612	0.532911	-0.326379
Nibrin	O60934	NBN	OID20442	0.1565	-0.0107	0.3128	0.8435	0.6872	1.0107	0.100845	0.244012	1.3879
Splicing factor 3B subunit 4	Q15427	SF3B4	OID21278	0.1564	0.0003	0.3026	0.8436	0.6974	0.9997	0.0833863	0.439652	-0.822373
Interleukin-1 receptor-associated kinase 1	P51617	IRAK1	OID20485	0.156	0.0006	0.3016	0.844	0.6984	0.9994	0.0762446	0.437922	-0.17604
Tyrosine-protein phosphatase non-receptor type 1	P18031	PTPN1	OID20908	0.1551	-0.0057	0.3054	0.8449	0.6946	1.1957	0.0712819	0.369641	-0.432603
Immunoglobulin-binding protein 1	P78318	IGBP1	OID31059	0.1551	-0.0177	0.313	0.8449	0.687	1.0177	-0.0430922	0.516383	-0.896929
WASH complex subunit 3	Q9Y3C0	WASHC3	OID31123	0.1551	-0.004	0.3046	0.8449	0.6954	1.004	0.0813119	0.364876	0.32245
Receptor-binding cancer antigen expressed on SiSo cells	O00559	EBAG9	OID20918	0.1549	-0.004	0.3014	0.8451	0.6986	1.004	0.0209387	0.579042	-1.06032
Methionine--tRNA ligase, cytoplasmic	P56192	2024-03-01	OID30658	0.1545	-0.0147	0.3104	0.8455	0.6896	1.0147	-0.0128531	0.47465	-0.504995
Protein phosphatase inhibitor 2	P41236	PPP1R2	OID20176	0.1544	-0.0108	0.3072	0.8456	0.6928	1.0108	0.000555431	0.517716	-0.403161
DnaJ homolog subfamily B member 1	P25685	DNAJB1	OID21363	0.1542	-0.0136	0.3071	0.8458	0.6929	1.0136	-0.0398194	0.56172	-1.22143
Integrin-linked kinase-associated serine/threonine phosphatase 2C	Q9H0C8	ILKAP	OID20855	0.1539	-0.0194	0.3151	0.8461	0.6849	1.0194	0.0698075	0.258929	0.46549
RNA polymerase-associated protein LEO1	Q8WVC0	LEO1	OID30991	0.1537	-0.0579	0.3567	0.8463	0.6433	1.0579	0.339408	-0.0901713	2.81411
NSFL1 cofactor p47	Q9UNZ2	NSFL1C	OID21022	0.1534	-0.0116	0.3044	0.8466	0.6956	1.0116	-0.0181302	0.570149	-1.16123
Aspartate--tRNA ligase, cytoplasmic	P14868	DARS1	OID20903	0.1531	-0.0081	0.3022	0.8469	0.6978	1.1981	0.00781019	0.574059	-1.55145
Protein max	P61244	MAX	OID20877	0.1527	-0.0121	0.3069	0.8473	0.6931	1.0121	0.0646643	0.366043	-0.244958
A disintegrin and metalloproteinase with thrombospondin motifs 1	Q9UHI8	ADAMTS1	OID30528	0.1525	-0.0001	0.2974	0.8475	0.7026	1.2001	0.127609	0.230041	1.98588
UV excision repair protein RAD23 homolog B	P54727	RAD23B	OID21166	0.1524	-0.0079	0.3013	0.8476	0.6987	1.1979	0.0340721	0.509699	-0.438804
GMP reductase 2	Q9P2T1	GMPR2	OID30623	0.1524	-0.0117	0.3032	0.8476	0.6968	1.0117	-0.0172599	0.574756	-1.16958
HCLS1-binding protein 3	Q53T59	HS1BP3	OID30243	0.1522	-0.0122	0.3046	0.8478	0.6954	1.0122	0.0160024	0.510576	-0.541196
ADP-sugar pyrophosphatase	Q9UKK9	NUDT5	OID21115	0.152	-0.0088	0.3008	0.848	0.6992	1.1988	0.0298623	0.527499	-0.462207
NFU1 iron-sulfur cluster scaffold homolog, mitochondrial	Q9UMS0	NFU1	OID31510	0.1519	-0.0221	0.3144	0.8481	0.6856	1.0221	0.0700847	0.275825	0.0854878
Tubulin-specific chaperone A	O75347	TBCA	OID30616	0.1515	-0.0142	0.3051	0.8485	0.6949	1.0142	0.00247382	0.510027	-1.0431
Chondroitin sulfate proteoglycan 5	O95196	CSPG5	OID30843	0.1514	-0.0216	0.3141	0.8486	0.6859	1.0216	0.15611	0.0642456	1.09853
Rab GTPase-binding effector protein 1	Q15276	RABEP1	OID30647	0.1513	-0.0133	0.3043	0.8487	0.6957	1.0133	0.0402556	0.409286	-0.463008
Proline-rich AKT1 substrate 1	Q96B36	AKT1S1	OID20895	0.1513	-0.018	0.3062	0.8487	0.6938	1.018	-0.0335226	0.505339	-1.17905
Eukaryotic translation initiation factor 4B	P23588	EIF4B	OID21000	0.1512	-0.0136	0.3008	0.8488	0.6992	1.0136	-0.0962818	0.701567	-3.30911
Ankyrin repeat domain-containing protein 54	Q6NXT1	ANKRD54	OID21162	0.1511	-0.0062	0.2993	0.8489	0.7007	1.1962	0.0973478	0.295751	1.22426
ARF GTPase-activating protein GIT1	Q9Y2X7	GIT1	OID30533	0.1511	-0.0074	0.2983	0.8489	0.7017	1.1974	0.0319068	0.548333	-1.23805
Ubiquitin thioesterase OTU1	Q5VVQ6	YOD1	OID30181	0.1507	-0.0177	0.3044	0.8493	0.6956	1.0177	-0.0451014	0.565962	-1.39817
Inhibitor of growth protein 1	Q9UK53	ING1	OID20853	0.1506	-0.0249	0.314	0.8494	0.686	1.0249	0.0611413	0.261065	0.729269
ATPase inhibitor, mitochondrial	Q9UII2	ATP5IF1	OID20760	0.1504	-0.0131	0.3021	0.8496	0.6979	1.0131	0.0496915	0.424199	-0.581797
NADH dehydrogenase [ubiquinone] iron-sulfur protein 6, mitochondrial	O75380	NDUFS6	OID21224	0.1497	-0.0215	0.312	0.8503	0.688	1.0215	0.157401	0.0564014	3.25459
Heat shock-related 70 kDa protein 2	P54652	HSPA2	OID31424	0.1495	-0.0248	0.3152	0.8505	0.6848	1.0248	0.159118	0.0528867	1.09706
Cold shock domain-containing protein E1	O75534	CSDE1	OID30183	0.1493	-0.0148	0.303	0.8507	0.697	1.0148	0.0529477	0.421349	-0.178312
GRIP and coiled-coil domain-containing protein 1	Q96CN9	GCC1	OID31147	0.1491	-0.0097	0.2965	0.8509	0.7035	1.1997	0.011208	0.595623	-1.27408
Adenine phosphoribosyltransferase	P07741	APRT	OID20927	0.1488	-0.0163	0.3003	0.8512	0.6997	1.0163	-0.0657101	0.60225	-2.56856
ADP-ribosylation factor 6	P62330	ARF6	OID31523	0.1484	-0.0111	0.2969	0.8516	0.7031	1.0111	0.0698758	0.364677	-1.66155
Protein SGT1 homolog	Q9Y2Z0	SUGT1	OID21229	0.1483	-0.018	0.3009	0.8517	0.6991	1.018	-0.0225645	0.519741	-1.46061
Cysteine-rich protein 2	P52943	CRIP2	OID20901	0.1475	-0.0099	0.2967	0.8525	0.7033	1.1999	0.126493	0.188186	1.78304
Intraflagellar transport protein 20 homolog	Q8IY31	IFT20	OID30962	0.1475	-0.0314	0.3129	0.8525	0.6871	1.0314	0.050227	0.23867	2.48678
Phenylalanine--tRNA ligase alpha subunit	Q9Y285	FARSA	OID30887	0.1473	-0.0203	0.3025	0.8527	0.6975	1.0203	0.0172074	0.411063	0.23337
Copper transport protein ATOX1	O00244	ATOX1	OID21476	0.1472	-0.0131	0.2966	0.8528	0.7034	1.0131	0.0120507	0.527441	-1.12554
LysM and putative peptidoglycan-binding domain-containing protein 3	Q7Z3D4	LYSMD3	OID30950	0.1471	-0.0114	0.2961	0.8529	0.7039	1.0114	0.0937148	0.288858	1.30634
Decapping and exoribonuclease protein	O77932	DXO	OID31080	0.1468	-0.0282	0.3079	0.8532	0.6921	1.0282	0.000233016	0.399078	-0.139793
Interleukin-7	P13232	IL7	OID20535	0.1466	-0.0045	0.2887	0.8534	0.7113	1.1945	0.067386	0.551916	-0.697431
Megakaryocyte and platelet inhibitory receptor G6b	O95866	MPIG6B	OID20779	0.1458	-0.0117	0.292	0.8542	0.708	1.0117	0.0147243	0.604472	-2.41969
5'-deoxynucleotidase HDDC2	Q7Z4H3	HDDC2	OID31447	0.1456	-0.0149	0.298	0.8544	0.702	1.0149	0.141928	0.0871536	4.25397
RNA-binding protein FUS	P35637	FUS	OID21256	0.1454	-0.0165	0.2986	0.8546	0.7014	1.0165	0.129356	0.137811	2.24017
Dynactin subunit 1	Q14203	DCTN1	OID21399	0.1454	-0.0111	0.2919	0.8546	0.7081	1.0111	0.0404124	0.513149	-0.4992
Peroxidasin-like protein	A1KZ92	PXDNL	OID31405	0.145	-0.0218	0.3019	0.855	0.6981	1.0218	0.0951608	0.207062	2.10387
Hsc70-interacting protein	P50502	ST13	OID30624	0.1447	-0.02	0.2967	0.8553	0.7033	1.02	-0.0435413	0.598879	-2.01099
U4/U6.U5 tri-snRNP-associated protein 1	O43290	SART1	OID30113	0.144	-0.028	0.3046	0.856	0.6954	1.028	0.0413685	0.312873	1.86068
1-phosphatidylinositol 4,5-bisphosphate phosphodiesterase beta-2	Q00722	PLCB2	OID31155	0.1435	-0.0154	0.2909	0.8565	0.7091	1.0154	0.0240732	0.5598	-1.55154
Protein FAM171B	Q6P995	FAM171B	OID31338	0.1428	-0.0071	0.2849	0.8572	0.7151	1.1971	0.120842	0.26154	1.95257
Integrin beta-1-binding protein 2	Q9UKP3	ITGB1BP2	OID20112	0.1428	-0.0144	0.288	0.8572	0.712	1.0144	-0.0149045	0.711424	-2.69263
Dynactin subunit 6	O00399	DCTN6	OID20879	0.1426	-0.0214	0.2958	0.8574	0.7042	1.0214	0.056383	0.364832	0.518222
Threonine--tRNA ligase 1, cytoplasmic	P26639	TARS1	OID31343	0.1424	-0.0297	0.3041	0.8576	0.6959	1.0297	0.108671	0.159836	-0.105517
Protein tyrosine phosphatase type IVA 3	O75365	PTP4A3	OID30469	0.1422	-0.0325	0.3093	0.8578	0.6907	1.0325	0.187678	-0.0329668	0.913967
Uncharacterized protein C7orf50	Q9BRJ6	C7orf50	OID31095	0.1419	-0.0208	0.2951	0.8581	0.7049	1.0208	0.107195	0.20593	3.35913
Coiled-coil domain-containing protein 134	Q9H6E4	CCDC134	OID31413	0.1419	-0.0364	0.306	0.8581	0.694	1.0364	-0.00682025	0.39173	0.131199
Protein phosphatase 1 regulatory subunit 12A	O14974	PPP1R12A	OID21475	0.1408	-0.0239	0.2943	0.8592	0.7057	1.0239	0.0260567	0.418578	-0.460592
Glycoprotein hormone alpha-2	Q96T91	GPHA2	OID31437	0.1406	-0.0398	0.3098	0.8594	0.6902	1.0398	0.109755	0.118414	3.10608
Retinol-binding protein 1	P09455	RBP1	OID30913	0.1402	-0.0219	0.294	0.8598	0.706	1.0219	0.129664	0.110393	1.94092
Thymidylate kinase	P23919	DTYMK	OID30308	0.14	-0.0298	0.2956	0.86	0.7044	1.0298	-0.0808247	0.594039	-1.10634
cAMP-dependent protein kinase type I-alpha regulatory subunit	P10644	PRKAR1A	OID20146	0.1399	-0.021	0.29	0.8601	0.71	1.021	0.0311315	0.454383	-0.846552
Beta-enolase	P13929	ENO3	OID30209	0.1399	-0.0231	0.2936	0.8601	0.7064	1.0231	0.107623	0.190549	0.677079
Adenylate kinase 2, mitochondrial	P54819	AK2	OID31142	0.1399	-0.0219	0.291	0.8601	0.709	1.0219	0.0243874	0.465777	-1.22659
Mediator of RNA polymerase II transcription subunit 18	Q9BUE0	MED18	OID21236	0.1399	-0.027	0.2947	0.8601	0.7053	1.027	8.57e-05	0.467125	-0.673286
Charged multivesicular body protein 6	Q96FZ7	CHMP6	OID30327	0.1396	-0.0262	0.2939	0.8604	0.7061	1.0262	0.0285151	0.370674	-0.245078
Centrin-2	P41208	CETN2	OID20836	0.1393	-0.0238	0.2914	0.8607	0.7086	1.0238	0.0361895	0.397798	0.501493
MICOS complex subunit MIC25	Q9BRQ6	CHCHD6	OID31426	0.1393	-0.0217	0.2919	0.8607	0.7081	1.0217	0.130391	0.109914	1.71636
Rho guanine nucleotide exchange factor 12	Q9NZN5	ARHGEF12	OID20554	0.1392	-0.0189	0.2871	0.8608	0.7129	1.0189	0.0169313	0.53534	-1.18689
Heparanase	Q9Y251	HPSE	OID30409	0.1379	-0.0246	0.2897	0.8621	0.7103	1.0246	0.0249471	0.457471	-1.01705
Thioredoxin domain-containing protein 9	O14530	TXNDC9	OID31121	0.1375	-0.0368	0.2992	0.8625	0.7008	1.0368	0.0137768	0.364005	0.476204
Interferon-induced, double-stranded RNA-activated protein kinase	P19525	EIF2AK2	OID31442	0.1373	-0.0281	0.2912	0.8627	0.7088	1.0281	0.00140516	0.4578	-0.993311
Tyrosine-protein kinase Lyn	P07948	LYN	OID21350	0.1366	-0.0283	0.2886	0.8634	0.7114	1.0283	-0.0525922	0.602487	-1.48408
Sorting nexin-2	O60749	SNX2	OID31374	0.1364	-0.0306	0.2927	0.8636	0.7073	1.0306	0.0459009	0.329806	-0.39021
SH3 domain-binding glutamic acid-rich-like protein 2	Q9UJC5	SH3BGRL2	OID30863	0.1364	-0.0488	0.3132	0.8636	0.6868	1.0488	0.179	0.0015097	1.58818
Cartilage intermediate layer protein 1	O75339	CILP	OID30399	0.1359	-0.0543	0.3168	0.8641	0.6832	1.0543	0.201178	-0.0226565	1.38421
Endoribonuclease LACTB2	Q53H82	LACTB2	OID20150	0.1357	-0.0282	0.2868	0.8643	0.7132	1.0282	-0.0238259	0.586663	-0.558239
[truncated: 324 more rows]
