# Supplementary material for: Twin Study Provides Heritability Estimates for 2321 Plasma Proteins and Assesses Missing SNP Heritability
Source: J Proteome Res. 2025 May 27;24(6):2689–97. doi: 10.1021/acs.jproteome.4c00971 (PMC12150308; doi:10.1021/acs.jproteome.4c00971)
Supplement: Supplementary file 4 [file pr4c00971_si_004.xlsx]

## Sheet: Table S3
UniProt ID	Olink ID	SNP-based h2 from Sun et al. (2023)	Twin-based h2
P78324	OID20304	0.890681	0.9088
O75023	OID20324	0.887501	0.9717
P04066	OID20261	0.866417	0.9608
O15455	OID20612	0.860912	0.9375
P20138	OID21472	0.859025	0.9464
Q29980_Q29983	OID20593	0.847284	0.9849
Q9UK85	OID21313	0.845226	0.9603
P09619	OID20268	0.833187	0.9132
P26927	OID30713	0.809655	0.9656
P09172	OID30703	0.790823	0.9697
Q96F46	OID21089	0.780921	0.8605
O00175	OID20772	0.777567	0.9224
P11226	OID30759	0.776841	0.9084
P54317	OID20775	0.776727	0.9922
Q15661	OID20642	0.774024	0.9292
P21754	OID30265	0.767176	0.9845
Q16820	OID20168	0.761111	0.9192
Q92496	OID30758	0.757735	0.9149
P36980	OID30720	0.754422	0.8798
P08887	OID20385	0.748966	0.8496
Q8NFP4	OID20951	0.748929	0.8697
Q8N6C8	OID30376	0.748467	0.9887
Q9NPH0	OID21432	0.748108	0.8865
Q9UKJ0	OID20197	0.744149	0.9193
A6NM11	OID31440	0.738146	0.7985
O43653	OID31493	0.736114	0.9786
P32927	OID30553	0.735395	0.9069
P09668	OID20113	0.725863	0.9135
Q10588	OID21051	0.725807	0.946
P22455	OID30646	0.724933	0.8536
P04439	OID31048	0.722098	0.7282
O60242	OID20974	0.721823	0.7827
Q3KPI0	OID20548	0.711711	0.942
O95497	OID30711	0.705059	0.8815
Q8TDQ1	OID21469	0.7016	0.9087
Q0VD83	OID30246	0.700829	0.8719
P02774	OID30780	0.693154	0.7412
Q8N423	OID20301	0.688563	0.8088
P0CG30	OID31097	0.687241	0.9461
Q9NPH3	OID21126	0.685331	0.8776
Q9Y2E5	OID30306	0.682379	0.8337
Q9UJA9	OID20736	0.681846	0.8659
O43280	OID30388	0.680092	0.8617
P51688	OID30341	0.678167	0.773
O60449	OID20580	0.67622	0.7744
P51858	OID21455	0.675852	0.6093
O14798	OID20265	0.675147	0.8379
Q6PI73	OID30346	0.674985	0.9452
Q9UQP3	OID30412	0.671149	0.7846
P13385	OID20816	0.667609	0.9749
P0C862	OID30620	0.660815	0.8118
P35247	OID20214	0.659239	0.7556
P12318	OID20391	0.658452	0.8948
P16444	OID20897	0.655698	0.6889
O76096	OID20704	0.655128	0.7184
P38484	OID20941	0.651213	0.9109
P43629	OID21185	0.651012	0.8682
P00748	OID30739	0.65062	0.8119
Q96PD5	OID30742	0.649815	0.7839
Q9Y336	OID21390	0.640005	0.8204
P06870	OID21499	0.634665	0.951
Q6P1J6	OID31110	0.633123	0.9063
P13598	OID20248	0.632886	0.795
P43632	OID31432	0.632665	0.9499
Q8WTT0	OID20547	0.631359	0.6041
P16871	OID21136	0.630846	0.8017
P32970	OID20599	0.628653	0.8124
Q9UKJ1	OID21129	0.627789	0.8463
Q9BXN2	OID20636	0.62721	0.8661
Q92484	OID20676	0.626478	0.8505
P07911	OID20237	0.626466	0.8823
Q9H2R5	OID31427	0.62474	0.7624
Q9H3S3	OID20947	0.620094	0.7713
O75340	OID20163	0.61976	0.7541
Q8TD46	OID20595	0.616535	0.7495
P02008	OID30307	0.613768	0.8904
Q6UWV6	OID20689	0.609535	0.8028
Q6YHK3	OID21108	0.606254	0.8129
O15389	OID21082	0.605225	0.9774
Q9UMF0	OID20145	0.602377	0.6961
Q9NNX6	OID20262	0.600307	0.7722
O75015	OID20387	0.591731	0.8387
Q13231	OID20312	0.59173	0.9555
Q7Z5L0	OID21381	0.590934	0.7513
Q9NRM6	OID20585	0.585282	0.8095
Q9H2X3	OID30405	0.584717	0.7549
Q9H3G5	OID21435	0.58072	0.8153
Q6GTS8	OID20149	0.580289	0.9237
Q6ISS4	OID20965	0.580213	0.962
Q93033	OID31480	0.571635	0.8769
Q9BPX1	OID31098	0.570871	0.7234
P41439	OID21485	0.56997	0.9931
Q96P31	OID20443	0.567601	0.7476
O76070	OID20971	0.56692	0.752
Q6UXK5	OID20438	0.565211	0.7425
O43895	OID21508	0.563904	0.9035
P28325	OID20995	0.561729	0.7725
P08118	OID20275	0.557164	0.718
O00241	OID20739	0.557022	0.8456
Q9BYJ0	OID30395	0.55663	0.7532
Q13444	OID20109	0.55076	0.6858
P24071	OID20564	0.548319	0.8352
P78333	OID20944	0.547692	0.6654
P11387	OID31449	0.544414	0.8436
Q13478	OID20652	0.543443	0.6798
Q5GAN6	OID30238	0.540932	0.7802
Q8N6Q3	OID21119	0.540057	0.9906
P02458	OID30286	0.53749	0.6626
Q02246	OID21426	0.535771	0.8324
Q6UX27	OID20851	0.535172	0.7877
Q01638	OID20250	0.534984	0.815
Q9BQ51	OID21273	0.534439	0.606
P27169	OID30704	0.533929	0.5853
P35916	OID21491	0.532727	0.8403
Q96J42	OID21495	0.530108	0.7062
Q9NQ79	OID20279	0.528035	0.7427
Q02817	OID30377	0.527779	0.8871
Q15165	OID20088	0.527526	0.7459
P08519	OID30747	0.526073	0.8431
A8MVW5	OID31151	0.526038	0.7693
Q8NHL6	OID20323	0.52489	0.7784
P80075	OID21466	0.523991	0.6941
A6NC86	OID30651	0.523668	0.8787
Q15517	OID20667	0.523554	0.7592
Q6NUJ1	OID31473	0.521148	0.7687
O75830	OID31504	0.51975	0.8804
P40121	OID21431	0.51729	0.8317
P09758	OID21447	0.517102	0.7473
Q8IYS5	OID20776	0.516106	0.7717
O75077	OID20651	0.515577	0.671
Q16663	OID20328	0.515446	0.8358
Q02083	OID20931	0.514707	0.6817
Q8IW75	OID20219	0.513813	0.7931
Q96JA1	OID21429	0.511002	0.682
P54108	OID30715	0.510573	0.7988
O15444	OID20674	0.508787	0.6889
P23280	OID21096	0.508477	0.7787
Q6UX06	OID30665	0.507456	0.8255
P13796	OID30367	0.506682	0.4823
Q9P0V8	OID21214	0.501323	0.7926
P15151	OID21011	0.498019	0.6246
Q15846	OID20198	0.497212	0.8332
P35475	OID21468	0.496916	0.7107
Q6BAA4	OID21193	0.492997	0.3801
Q5ZPR3	OID20680	0.491764	0.7723
Q06418	OID20161	0.49055	0.7451
Q86Z14	OID20888	0.489512	0.6944
Q6NUS6	OID30326	0.489303	0.6884
Q01344	OID20601	0.488961	0.6533
P07320	OID31144	0.486162	0.5958
O60575	OID20509	0.484497	0.618
Q14773	OID20578	0.480432	0.7114
Q16674	OID21531	0.480112	0.7612
Q9Y646	OID30406	0.479852	0.7541
Q9BYC5	OID20992	0.475458	0.4943
P16581	OID20290	0.474484	0.7126
O14960	OID30320	0.474065	0.8237
Q15485	OID20382	0.473982	0.849
Q96HD1	OID30619	0.473696	0.6192
Q96LA5	OID20639	0.47161	0.7536
P53634	OID20679	0.471242	0.7537
O15394	OID21095	0.469199	0.6565
P15692	OID20650	0.468909	0.5632
O15467	OID20334	0.467863	0.6863
Q01459	OID30710	0.466059	0.8336
O15031	OID20317	0.461964	0.6664
P20062	OID20341	0.461324	0.299
P01374	OID20586	0.46093	0.662
Q8NDA2	OID30592	0.46029	0.7824
Q96KG7	OID20746	0.460011	0.7546
P47992	OID21398	0.459512	0.2881
Q96I82	OID21339	0.458604	0.8687
O95498	OID21310	0.457784	0.7803
P30203	OID20649	0.457032	0.7591
P07942	OID30280	0.452481	0.7013
P13611	OID21026	0.452243	0.8042
Q12864	OID20134	0.451794	0.8005
P16562	OID21456	0.449322	0.8015
P20061	OID30687	0.448707	0.7663
P43627	OID31431	0.4481	0.7893
P35968	OID21497	0.447864	0.7759
Q96BQ1	OID31514	0.447794	0.8722
Q9NQ25	OID20602	0.446981	0.7489
Q2UY09	OID30969	0.445849	0.8388
Q6UXV0	OID31091	0.444657	0.6712
Q9NR71	OID20996	0.444191	0.8432
Q16378	OID30607	0.443954	0.5963
P09923	OID30497	0.443931	0.8908
Q9NYZ4	OID30261	0.443443	0.7088
P17927	OID30697	0.442504	0.6471
Q8TEU8	OID20785	0.440753	0.7335
P09326	OID20692	0.440166	0.6527
O43699	OID21394	0.440079	0.7887
P21217_Q11128	OID21013	0.439848	0.7449
Q9UFP1	OID30109	0.439754	0.4749
Q14515	OID20361	0.439362	0.7975
Q9UI42	OID30606	0.439238	0.7363
Q04756	OID30718	0.439201	0.6657
Q99674	OID20152	0.438381	0.7887
Q08708	OID21010	0.437916	0.669
P02765	OID30706	0.436555	0.8033
Q02763	OID21496	0.436422	0.6444
Q8N149	OID21152	0.435911	0.7298
P50452	OID20630	0.435536	0.6989
P03956	OID20672	0.435448	0.5974
P20472	OID21420	0.435134	0.5064
O94779	OID21006	0.433896	0.7632
O43493	OID30691	0.433879	0.6399
Q8WXD2	OID20728	0.433328	0.7111
Q9HBB8	OID20193	0.432047	0.7603
Q9BQR3	OID20212	0.429091	0.6911
Q8IUN9	OID20928	0.428993	0.7681
Q9HD43	OID31433	0.426053	0.6575
O75354	OID20100	0.424594	0.5996
O15354	OID20095	0.424021	0.6511
Q8IWT1	OID30277	0.423188	0.6418
P78552	OID21504	0.422441	0.6013
Q9UJ71	OID21298	0.42143	0.8093
O95388	OID21444	0.418953	0.5392
P01589	OID20267	0.41894	0.5216
P30533	OID21059	0.417874	0.4542
Q8NI17	OID30475	0.417464	0.6718
O95274	OID21530	0.416377	0.7414
Q92832	OID21494	0.414849	0.793
Q86U17	OID20281	0.414456	0.6042
P29460	OID20666	0.413083	0.7599
Q6UXI7	OID30334	0.412137	0.5821
P08582	OID30347	0.411734	0.594
Q8WXC3	OID30202	0.409853	0.5429
P17931	OID20284	0.40915	0.5803
P04118	OID21156	0.408871	0.7399
P17900	OID30413	0.408781	0.6964
Q99650	OID20356	0.407829	0.5439
P35625	OID20684	0.406349	0.5058
O00292	OID21454	0.405744	0.7229
P05187	OID21383	0.405247	0.6133
Q08830	OID30702	0.404888	0.8267
Q15582	OID20417	0.40465	0.5825
Q6DN72	OID20529	0.404198	0.6567
O75506	OID30232	0.402989	0.639
P63172	OID30925	0.402087	0.8185
P12872	OID20541	0.401989	0.7702
P55285	OID20157	0.401902	0.6153
P26010	OID21393	0.401587	0.6232
Q8WXI8	OID20609	0.401579	0.6963
P28799	OID21159	0.400252	0.5475
Q9P0K1	OID21001	0.40001	0.6164
Q9BRF8	OID21053	0.399671	0.5964
P28827	OID20598	0.398812	0.6147
P02649	OID30727	0.397923	0.7488
O43915	OID20662	0.397829	0.8451
P19021	OID20291	0.396254	0.6449
Q8NHJ6	OID20429	0.395773	0.7658
Q99895	OID20752	0.394411	0.7959
A1L4H1	OID20351	0.394085	0.6289
Q9UHL4	OID20142	0.392927	0.7592
Q9UP79	OID21502	0.392685	0.4635
P29459_P29460	OID21327	0.391535	0.688
P01037	OID30581	0.39138	0.5263
Q8NFL0	OID30281	0.391343	0.6278
Q13421	OID21380	0.391065	0.6327
Q8WWY7	OID21462	0.390775	0.6723
Q8WWQ8	OID30401	0.390173	0.6567
Q9BZZ2	OID20690	0.390167	0.6183
P33151	OID20243	0.389498	0.6865
P10643	OID30766	0.389054	0.6867
P17405	OID21028	0.388918	0.7187
P35052	OID21438	0.387557	0.4444
Q2TAL6	OID20936	0.387245	0.6969
Q9HBG7	OID20670	0.385438	0.7469
P21589	OID21498	0.38331	0.6302
Q6P5S2	OID30608	0.383295	0.6957
Q9UNE0	OID20525	0.382398	0.5458
P19075	OID31470	0.381329	0.6945
Q15818	OID21074	0.381191	0.6553
Q8IWL1	OID21218	0.378437	0.4283
Q86VZ4	OID20185	0.37764	0.7624
P04080	OID20294	0.377314	0.6615
O43155	OID20946	0.377026	0.7478
P50135	OID20975	0.376607	0.5239
O60279	OID30650	0.376444	0.4562
Q6GTX8	OID20737	0.375992	0.7711
Q9BZM5	OID20919	0.375465	0.7132
P34896	OID20714	0.375134	0.5157
P17301	OID30570	0.37484	0.461
Q96DR5	OID30279	0.37359	0.6502
P43251	OID30754	0.372956	0.567
O00220	OID20967	0.372521	0.7082
Q9Y6Q6	OID20646	0.372319	0.5958
Q96H15	OID20375	0.37218	0.7039
Q92765	OID20968	0.371875	0.4756
O00602	OID30690	0.371659	0.5885
P03950	OID20403	0.370438	0.5594
Q9UGT4	OID21098	0.369176	0.7688
P00813	OID20645	0.369139	0.4678
Q99795	OID21376	0.369091	0.7371
Q8N386	OID21333	0.368873	0.4048
P20023	OID20393	0.368103	0.7692
P24821	OID20359	0.368023	0.7384
Q96B86	OID21065	0.367878	0.6675
Q9BZW8	OID20628	0.367143	0.5495
P35218	OID20075	0.36622	0.3686
P55259	OID20090	0.366118	0.6973
P05362	OID20411	0.366	0.6453
Q0Z7S8	OID20501	0.365437	0.7663
P20155	OID30627	0.365298	0.7979
Q96LC7	OID20537	0.364758	0.7507
P43628	OID21196	0.364288	0.7643
P78410	OID20540	0.363777	0.5972
Q86VB7	OID20360	0.363105	0.5871
P24158	OID20329	0.362549	0.6564
P11684	OID20688	0.360833	0.6215
Q9HB29	OID20487	0.360673	0.5932
Q8TDL5	OID20308	0.360369	0.6727
P06276	OID30717	0.359877	0.6169
P17538	OID21150	0.359786	0.712
Q86WD7	OID21284	0.359689	0.6088
P12034	OID20490	0.35961	0.5718
P27352	OID20179	0.3588	0.5386
Q08334	OID20696	0.358436	0.7348
Q14112	OID21085	0.358001	0.4022
Q9NPH6	OID20980	0.35776	0.8434
P02771	OID20978	0.357447	0.7843
Q8N0Z9	OID31400	0.35739	0.2951
Q96D42	OID21422	0.357192	0.7438
P06850	OID21257	0.356838	0.7174
P24387	OID20747	0.356261	0.5882
O15232	OID20979	0.356199	0.6701
P07858	OID20276	0.355911	0.6882
Q9H4D0	OID20664	0.355731	0.4619
P78539	OID30310	0.355518	0.6699
P29622	OID30774	0.355434	0.6721
P04746	OID20333	0.355403	0.675
Q07954	OID21293	0.35523	0.3928
Q9NS98	OID30599	0.355215	0.6337
O00584	OID20321	0.355211	0.5546
Q9UMR7	OID20573	0.354349	0.5777
Q2VWP7	OID21443	0.353566	0.648
P23276	OID20881	0.353239	0.7503
P02786	OID20369	0.353182	0.3931
P32942	OID20277	0.352701	0.6818
P23141	OID20244	0.352319	0.4164
Q96RD9	OID21111	0.352241	0.6532
P18428	OID20355	0.352145	0.7129
P22466	OID20727	0.351983	0.7221
P19961	OID20340	0.350883	0.6792
Q76LX8	OID20249	0.350301	0.6019
P09038	OID20503	0.349974	0.4453
Q96LA6	OID20172	0.349773	0.6482
P20774	OID21123	0.348462	0.689
P50895	OID21076	0.348367	0.6466
Q9UBG3	OID21427	0.347098	0.6657
P22105	OID21107	0.346723	0.7712
Q9UKR3	OID21291	0.346466	0.5912
P10721	OID20370	0.34641	0.6718
P10912	OID30574	0.346367	0.565
P58499	OID21372	0.345362	0.6932
P27930	OID20757	0.345142	0.5875
Q9UGN4	OID30576	0.344917	0.6798
O14791	OID30708	0.344837	0.5582
Q6QNK2	OID30588	0.344717	0.6393
P03951	OID30773	0.34457	0.5403
Q16853	OID20389	0.344333	0.7397
P21128	OID31498	0.343697	0.694
P05060	OID21038	0.343594	0.6206
Q14246	OID31483	0.343556	0.7909
P25774	OID21056	0.342811	0.6458
P08294	OID30683	0.34262	0.9487
Q9NZC2	OID20731	0.341619	0.5521
Q9BY32	OID30082	0.340752	0.5567
Q6UXK2	OID20889	0.33979	0.6334
P32004	OID21484	0.339183	0.7097
P54315	OID31122	0.339101	0.7257
I3L3R5	OID30221	0.338931	0.6711
Q9BXR6	OID30716	0.337921	0.6677
P13591	OID20354	0.337834	0.6644
P13686	OID20314	0.337424	0.5628
Q63HQ2	OID31496	0.337388	0.5178
P16422	OID20743	0.337295	0.7484
Q9UGM5	OID20404	0.337166	0.4374
P06731	OID21171	0.336959	0.5991
Q92820	OID20416	0.336745	0.6872
Q9Y5L3	OID21260	0.336153	0.5767
O95502	OID20191	0.335271	0.6832
P07333	OID30681	0.334503	0.6072
Q14393	OID20318	0.334339	0.6325
P06734	OID21133	0.333969	0.6612
P0DUB6_P0DTE7_P0DTE8	OID30707	0.33341	0.6857
Q68D85	OID31490	0.332937	0.5727
P55773	OID20693	0.332673	0.6247
P21757	OID21063	0.332588	0.5671
Q9Y5K2	OID21391	0.331889	0.7761
Q9HD89	OID20327	0.331776	0.6296
P49862	OID30652	0.331763	0.6667
P33681	OID30291	0.331423	0.5732
Q7Z6M3	OID20482	0.330579	0.7234
Q9BUN1	OID30595	0.330004	0.5623
P17813	OID20287	0.329782	0.6157
Q07617	OID30979	0.329618	0.5035
O43240	OID21523	0.329151	0.6626
Q08380	OID30765	0.329023	0.6823
P14555	OID20274	0.328616	0.484
P09341	OID20762	0.3284	0.2403
P32926	OID21460	0.327505	0.6809
Q9P0G3	OID21407	0.327193	0.748
O75629	OID21515	0.326378	0.6132
P14091	OID30628	0.326086	0.6382
Q96RJ3	OID20480	0.325405	0.3609
O43405	OID30305	0.325197	0.6945
Q96DC8	OID30293	0.324495	0.5612
Q6EIG7	OID21228	0.324355	0.6026
Q12860	OID20307	0.324238	0.546
P01178	OID21047	0.324226	0.6527
Q96IY4	OID30734	0.324158	0.6338
P23467	OID30324	0.322804	0.6879
P09093	OID20298	0.322393	0.756
P31431	OID20216	0.321982	0.2683
P39900	OID21439	0.321464	0.4844
P55103	OID21093	0.321243	0.6968
P22079	OID20963	0.320933	0.5455
Q9H3U7	OID20730	0.320516	0.5216
P07093	OID30359	0.320385	0.4066
P00747	OID30785	0.319499	0.5266
P08473	OID21307	0.319264	0.6374
Q86SJ6	OID21325	0.319185	0.8687
Q9NQ38	OID21148	0.318434	0.7224
O95971	OID20647	0.318232	0.5625
A6NI73	OID20209	0.318191	0.6999
Q15303	OID21510	0.318035	0.6087
P08709	OID20372	0.317789	0.5919
Q04721	OID30407	0.31763	0.5787
Q15155	OID21106	0.317371	0.532
Q2WEN9	OID31495	0.316908	0.5479
Q14956	OID20173	0.31629	0.7863
P04070	OID20402	0.316122	0.5698
Q15828	OID20293	0.315431	0.6112
P20851	OID21481	0.31512	0.5767
Q15166	OID20777	0.314711	0.6978
Q99972	OID21121	0.314221	0.6294
P01903	OID20520	0.313918	0.4591
Q6YN16	OID30256	0.313883	0.6287
P78325	OID21039	0.313383	0.6595
P55058	OID20238	0.313217	0.7073
P15144	OID20350	0.3132	0.526
Q9UBR2	OID20365	0.313039	0.6443
P36941	OID20768	0.312908	0.6721
P48023	OID20665	0.312255	0.6815
P13236	OID20695	0.31222	0.7928
Q8NBI3	OID20917	0.31204	0.6772
Q92583	OID20745	0.311576	0.5189
P19256	OID20716	0.311071	0.5706
Q6ZMJ4	OID20809	0.311045	0.8066
Q5JTV8	OID30195	0.310673	0.4234
O60259	OID21517	0.3105	0.6148
P40313	OID31157	0.310301	0.6827
P07358	OID30719	0.309996	0.4538
P22749	OID21132	0.309954	0.6843
Q15109	OID20756	0.309923	0.6863
O60760	OID21266	0.309743	0.7744
Q8NBJ7	OID21032	0.309561	0.4151
Q92752	OID20957	0.308815	0.7464
P36222	OID20399	0.308385	0.6651
Q8NC01	OID20099	0.308216	0.4444
P29017	OID21483	0.308208	0.729
Q9H7C9	OID30236	0.3082	0.7076
O14594	OID21055	0.308153	0.7079
P11717	OID21146	0.307859	0.3911
P56470	OID20748	0.307731	0.4992
Q496F6	OID21418	0.307584	0.6601
Q9Y2Y8	OID30383	0.307353	0.43
Q6UXH9	OID21153	0.306887	0.5987
Q13241	OID20632	0.306213	0.604
O00533	OID20366	0.306065	0.7495
O14967	OID30957	0.305631	0.5801
Q8WX77	OID20155	0.305404	0.5405
P03952	OID30760	0.305283	0.6021
Q9BQT9	OID31092	0.305233	0.5503
P09466	OID20925	0.304691	0.7814
P80162	OID20613	0.304092	0.4191
Q8IWV2	OID21117	0.304069	0.6936
Q6UX82	OID21251	0.304067	0.4621
Q9NZP8	OID30721	0.30404	0.6232
P20273	OID20637	0.303576	0.6141
Q9NRR1	OID30374	0.302354	0.7722
Q9P232	OID21092	0.302036	0.6355
P56279	OID20987	0.302031	0.5355
Q9BZR6	OID21424	0.302015	0.5416
O14917	OID20132	0.301968	0.6851
P00751	OID30755	0.300648	0.5094
O00339	OID20767	0.300493	0.5234
O60469	OID30993	0.299654	0.6043
Q6UWP8	OID30398	0.29953	0.5138
P06280	OID30594	0.298982	0.5882
P02745	OID20654	0.298754	0.6328
O43866	OID30775	0.298692	0.8075
Q6UXG3	OID21130	0.298023	0.7292
O76036	OID20566	0.297949	0.6575
P58107	OID30250	0.297921	0.7924
P08174	OID20377	0.297383	0.592
P35442	OID21104	0.297377	0.5853
O95393	OID30575	0.296262	0.4684
P48740	OID20954	0.295764	0.5138
O60609	OID20933	0.295664	0.6261
Q6UWR7	OID30273	0.295562	0.5745
P22303	OID30585	0.295316	0.3053
Q93091	OID30689	0.295274	0.515
Q16627	OID20401	0.294978	0.6491
P35443	OID20368	0.29494	0.4882
Q02742	OID21379	0.294798	0.5674
P54764	OID30622	0.294448	0.5524
Q8TDQ0	OID21137	0.294055	0.6778
Q8TDY8	OID30402	0.293298	0.2839
Q9ULI3	OID30579	0.292833	0.5049
O43508	OID20624	0.291415	0.3973
P49771	OID20661	0.290515	0.7632
P80370	OID20295	0.290288	0.7445
Q9UHC6	OID20556	0.290234	0.5631
Q16610	OID30736	0.28976	0.3518
Q13867	OID20336	0.289625	0.4596
Q99538	OID20773	0.289584	0.5326
Q13508	OID20346	0.289286	0.6339
Q14435	OID20471	0.289238	0.4568
Q14210	OID20708	0.288627	0.5936
Q96SM3	OID21479	0.288606	0.467
Q9UBX7	OID21518	0.287779	0.6126
P14778	OID21116	0.28731	0.6386
P07307	OID30679	0.287218	0.6798
Q9UBX1	OID21500	0.286023	0.54
P08217	OID30411	0.285816	0.6878
P55774	OID20395	0.285559	0.7131
Q96PL5	OID30539	0.284919	0.4484
Q6UXH1	OID20751	0.284874	0.4343
P05160	OID30781	0.284087	0.3495
P08581	OID20269	0.283549	0.5696
Q8NFT8	OID20712	0.283386	0.6737
Q9H3S4	OID30338	0.282919	0.46
P07949	OID21346	0.282383	0.5688
Q7Z4H3	OID31447	0.28193	0.1456
P26718	OID31082	0.281312	0.2588
Q9UBP4	OID20264	0.28129	0.722
O15400	OID30560	0.281052	0.3469
P16671	OID30485	0.280066	0.3549
Q9UEW3	OID20210	0.279491	0.5582
P00995	OID21097	0.278895	0.6185
P50591	OID20611	0.278775	0.708
P17936	OID20398	0.27818	0.7791
P35590	OID20303	0.278091	0.2074
Q96KN2	OID20347	0.278087	0.6164
Q8TAT2	OID31108	0.278025	0.6689
Q9Y5W5	OID21464	0.277916	0.6588
P00749	OID21124	0.277621	0.6041
Q96NZ8	OID20939	0.277606	0.5992
Q9NQ30	OID20758	0.27688	0.6291
Q10471	OID21423	0.276686	0.4936
Q9NZ53	OID21487	0.276248	0.6621
O00391	OID30729	0.275892	0.5294
Q16819	OID31459	0.275682	0.7366
O96007	OID30638	0.275278	0.4367
P15085	OID20280	0.274765	0.7153
O95965	OID30408	0.274646	0.4819
P09238	OID20687	0.274455	0.5561
P12955	OID30688	0.274364	0.6295
O14773	OID20750	0.274339	0.5337
Q14242	OID20560	0.274211	0.7379
P42830	OID20207	0.273622	0.2812
Q7KYR7	OID20713	0.273454	0.6726
Q9H156	OID21409	0.273291	0.5625
O95727	OID20914	0.272972	0.6098
O60500	OID30540	0.272885	0.6162
Q16769	OID20320	0.272843	0.6909
Q9HC56	OID31516	0.272685	0.5122
Q14914	OID30297	0.271998	0.4646
Q6UXB4	OID20590	0.271924	0.5534
Q9NS15	OID21191	0.27163	0.1811
Q01973	OID20224	0.271485	0.6612
Q08431	OID21134	0.271121	0.6831
Q16288	OID21057	0.271058	0.5889
Q6EMK4	OID20345	0.270692	0.6562
Q86SR1	OID21371	0.27035	0.4668
P47929	OID21406	0.270177	0.4452
P22897	OID30694	0.269808	0.6189
O00468	OID20786	0.269677	0.6659
Q4ZHG4	OID31127	0.269226	0.5109
O75356	OID20104	0.269017	0.4521
P16233	OID30693	0.268814	0.7036
Q9H2A7	OID20282	0.26874	0.5862
P16284	OID21131	0.268671	0.4199
Q8WWV6	OID30332	0.268364	0.5734
P07359	OID20381	0.268361	0.4999
P42785	OID20337	0.268096	0.5427
Q96PL1	OID20723	0.267905	0.3552
O00182	OID20781	0.267764	0.5727
Q8NCC3	OID21473	0.266453	0.68
Q9UBM4	OID21362	0.265897	0.491
P08236	OID20296	0.265341	0.5111
Q07065	OID20617	0.264761	0.6277
Q9NZK5	OID20394	0.264588	0.6926
Q8N4F0	OID30311	0.264159	0.6294
Q6UXB8	OID30676	0.263396	0.7307
P13727	OID30381	0.263389	0.6019
Q96QR1	OID30577	0.263004	0.5664
Q96NY8	OID21490	0.26262	0.5932
Q08345	OID21009	0.262352	0.6728
Q9UK05	OID20202	0.261355	0.5699
P05546	OID30767	0.261237	0.6292
P34096	OID30705	0.261186	0.4469
Q12866	OID20657	0.260898	0.5845
Q9BQB4	OID20204	0.260761	0.6469
O75326	OID20283	0.260598	0.4141
Q9Y5E8	OID31377	0.26053	0.3512
Q9H5V8	OID20940	0.259633	0.49
Q99435	OID20706	0.259331	0.5354
P23471	OID30343	0.259126	0.505
Q5JS37	OID30614	0.258918	0.5768
Q12918	OID20629	0.258484	0.6391
P43121	OID20343	0.25839	0.5824
P14151	OID30752	0.258348	0.5153
P42702	OID20606	0.258251	0.4878
Q13316	OID30213	0.257591	0.6333
Q86SJ2	OID21370	0.257178	0.4858
Q96GW7	OID20998	0.257122	0.5469
Q07507	OID20278	0.257028	0.5985
P01130	OID20240	0.256666	0.4907
Q96F10	OID31306	0.256558	0.1718
Q8WTU2	OID20182	0.256493	0.5657
P29279	OID20709	0.256461	0.4211
Q5T2D2	OID21120	0.256451	0.4795
P12830	OID20353	0.256293	0.6224
Q9H8J5	OID21492	0.256038	0.6287
P26842	OID21527	0.256003	0.6371
P60880	OID30811	0.255796	0.5602
O75509	OID21052	0.255682	0.5961
Q8TCD5	OID30294	0.255422	0.2425
P42081	OID31500	0.255419	0.5285
Q9HCU4	OID30593	0.255225	0.53
Q9Y6N7	OID20734	0.255159	0.6375
O00592	OID21358	0.255084	0.4546
O43278	OID21109	0.254034	0.5029
O95157	OID30565	0.253708	0.5948
Q99616	OID20655	0.253707	0.5751
Q99062	OID30527	0.253649	0.5805
O75144	OID21351	0.253174	0.4934
Q9H6B4	OID21419	0.252748	0.651
P08069	OID21274	0.252185	0.254
P14207	OID21062	0.252131	0.5731
P78310	OID20561	0.252062	0.7022
P14384	OID21054	0.251953	0.5411
Q01151	OID20565	0.25195	0.3403
Q9HCY8	OID30987	0.251838	0.5165
Q96MM7	OID30481	0.251742	0.6075
P32320	OID30345	0.251698	0.4858
P54760	OID20242	0.251512	0.6202
Q9NPG4	OID31045	0.251417	0.5496
O14788	OID20592	0.251278	0.6501
P16112	OID20159	0.251243	0.6067
Q58EX2	OID30662	0.251007	0.3358
Q14005	OID20633	0.250908	0.447
Q99075	OID21465	0.250896	0.3347
O60911	OID21405	0.250863	0.6784
P40259	OID20635	0.250416	0.6089
Q5VTT5	OID30633	0.250288	0.6818
Q9BXJ0	OID30618	0.249332	0.4877
Q9NQ76	OID20753	0.248993	0.6928
Q8IX19	OID30501	0.24889	0.5509
P22748	OID20241	0.248529	0.6387
O14786	OID20390	0.24837	0.3154
P15086	OID20289	0.248218	0.6543
Q6UWW0	OID31032	0.248186	0.0442
Q14162	OID20297	0.248183	0.2983
Q6UWL6	OID20873	0.248117	0.4521
Q96PQ0	OID21262	0.247981	0.5895
Q13510	OID30415	0.247681	0.4853
P21583	OID20196	0.247328	0.526
Q8N436	OID30322	0.247298	0.6347
Q92823	OID20229	0.247047	0.4861
Q9UHX3	OID20755	0.246473	0.6574
P30530	OID20363	0.246079	0.4983
P13726	OID21440	0.245908	0.7038
O00300	OID20735	0.245693	0.6689
O43570	OID21344	0.24558	0.5105
Q9NRJ3	OID20569	0.245307	0.5538
Q10589	OID21029	0.245227	0.5219
P49023	OID20822	0.245042	0.4763
P19320	OID20396	0.244887	0.5855
P28845	OID20575	0.244754	0.6187
Q96NZ9	OID30391	0.244457	0.6146
P13473	OID21035	0.244138	0.5486
P59665	OID20344	0.243818	0.6726
Q9HAV5	OID21451	0.24354	0.7629
Q9Y4L1	OID20300	0.243385	0.6288
Q9H5Y7	OID20094	0.243109	0.4911
P32971	OID30384	0.242915	0.4997
Q9NS68	OID21446	0.242589	0.4739
P22894	OID21019	0.242558	0.6142
P35754	OID20195	0.242546	0.3915
O75888	OID20733	0.242531	0.5277
P51888	OID20766	0.242321	0.5752
P61916	OID30418	0.241373	0.4903
O00451	OID21330	0.241089	0.4086
P08254	OID21083	0.241083	0.6971
O14763	OID20981	0.240832	0.5421
Q13361	OID20239	0.240501	0.5222
P21860	OID20705	0.240254	0.5342
Q9UM47	OID20253	0.240211	0.5772
P10147	OID20610	0.240192	0.8107
Q12884	OID20330	0.239817	0.6142
P98095	OID30378	0.239746	0.5563
Q86UW2	OID30107	0.239697	0.5763
P04278	OID30685	0.239641	0.4914
O00585	OID20686	0.239393	0.7154
Q15063	OID30410	0.239392	0.6879
O94907	OID21066	0.239093	0.2606
Q9Y279	OID21144	0.238212	0.6185
Q14116	OID20694	0.238148	0.5863
P02750	OID30751	0.238052	0.3996
P49747	OID20405	0.237963	0.4796
P02749	OID21072	0.237156	0.6074
O60462	OID21081	0.237042	0.4277
Q96GP6	OID21048	0.236357	0.5846
O94856	OID20634	0.236241	0.4264
Q7Z5L3	OID30515	0.236194	0.7218
P98161	OID30328	0.235781	0.6154
O15496	OID21002	0.235765	0.5724
P48960	OID20260	0.235581	0.5694
P04216	OID21050	0.235373	0.6421
Q9UKY0	OID31124	0.235313	0.4437
Q15116	OID21396	0.234934	0.4512
P42658	OID21354	0.234515	0.5862
P04217	OID30771	0.234454	0.4656
P43234	OID20660	0.234288	0.4855
Q14126	OID21113	0.233926	0.6316
P40199	OID30362	0.233668	0.412
Q9Y240	OID21112	0.233634	0.6509
P31997	OID20102	0.233553	0.4926
P05451	OID20415	0.233491	0.5085
P37173	OID21493	0.233204	0.62
Q14512	OID21507	0.233031	0.5687
Q96MK3	OID30348	0.232984	0.468
P20711	OID20215	0.232963	0.4774
P04196	OID30770	0.232869	0.6101
Q9ULX7	OID21401	0.232675	0.5925
Q9UQV4	OID20638	0.232214	0.42
Q8NHV1	OID30639	0.23221	0.4011
Q02487	OID21079	0.231759	0.6416
Q15389	OID20740	0.23164	0.2574
P07492	OID30264	0.231515	0.6245
Q02223	OID30589	0.231439	0.5458
P04054	OID20252	0.231127	0.5569
P07355	OID30263	0.230915	0.3565
P13284	OID31505	0.23086	0.4863
Q8WU39	OID20732	0.230562	0.6147
Q13332	OID20306	0.230462	0.6207
P82980	OID21369	0.230422	0.3383
Q13232	OID20789	0.230386	0.7513
Q9UKX5	OID20581	0.230266	0.528
P04792	OID20230	0.230093	0.1176
P15260	OID20678	0.229382	0.5788
Q9BQS7	OID30337	0.229044	0.5098
Q5KU26	OID20738	0.2288	0.6171
Q16363	OID20769	0.228681	0.4267
P47972	OID30390	0.227994	0.4942
Q7L266	OID30283	0.227824	0.2778
P16234	OID20133	0.227415	0.6565
P07339	OID20358	0.227363	0.3922
Q03167	OID20255	0.227342	0.5758
P16109	OID20379	0.22715	0.421
O00548	OID21525	0.227147	0.5837
Q9UK23	OID30643	0.226798	0.309
P78423	OID20976	0.226773	0.5494
Q6UVK1	OID30397	0.226282	0.5293
P02760	OID21413	0.226128	0.3533
Q06141	OID20258	0.225992	0.6495
P48052	OID21060	0.225982	0.4653
P24001	OID20605	0.22587	0.371
Q99574	OID30604	0.22581	0.5595
Q14767	OID20254	0.22565	0.5729
P56645	OID30511	0.225531	0.4588
P08603	OID30790	0.224777	0.4678
P43489	OID20653	0.224591	0.5078
Q99523	OID20213	0.224567	0.4098
P18627	OID21315	0.224279	0.5844
O95998	OID20348	0.224174	0.446
P04233	OID21040	0.224047	0.5731
Q24JP5	OID30287	0.22371	0.2734
P35070	OID21199	0.223695	0.4048
P15848	OID21331	0.223531	0.2968
Q96PD2	OID21474	0.223428	0.5128
Q6UX15	OID20970	0.22341	0.7298
Q8IX05	OID21328	0.223302	0.6286
Q06033	OID20352	0.223262	0.3587
P28907	OID21316	0.22305	0.626
Q9Y286	OID20190	0.222895	0.6428
Q6ZMJ2	OID21058	0.222594	0.6021
Q9H1U4	OID20285	0.222575	0.5236
P28908	OID21049	0.222151	0.3574
Q9Y662	OID21303	0.221817	0.5916
P01127	OID20741	0.221799	0.2296
Q9H4F8	OID21461	0.221354	0.4021
P10747	OID21265	0.2213	-0.027
O00214	OID21041	0.220988	0.3479
P40189	OID20147	0.220873	0.4638
O95841	OID20211	0.220641	0.6314
O60476	OID30262	0.220354	0.3834
Q9UBT3	OID20934	0.220334	0.3056
P09564	OID30543	0.220249	0.2143
P04085	OID20313	0.220037	0.2297
P80188	OID20392	0.219883	0.6786
O15123	OID21463	0.219838	0.5503
P16455	OID20588	0.219647	0.255
Q8IWQ3	OID31042	0.219624	0.6102
Q9BYH1	OID21488	0.219443	0.6055
O43505	OID21127	0.219431	0.4996
P25942	OID20724	0.219275	0.271
P07478	OID20364	0.218992	0.6811
P10646	OID20388	0.218976	0.3156
Q96FE7	OID21094	0.21856	0.615
P13688	OID21528	0.218499	0.4841
O15335	OID30660	0.218403	0.5697
Q9BU40	OID20771	0.218363	0.5744
Q9Y275	OID20272	0.217883	0.4843
Q9BRK3	OID30583	0.217733	0.6917
Q5VV43	OID31094	0.216999	0.4799
Q9NZQ7	OID20966	0.21603	0.3671
P07711	OID20228	0.216012	0.3741
P02787	OID30783	0.215883	0.534
Q08629	OID20924	0.215546	0.603
P16278	OID20949	0.215492	0.5297
P80303	OID21448	0.215384	0.2633
Q13822	OID20288	0.215275	0.6267
P05121	OID20342	0.215264	0.4097
Q6P4E1	OID21044	0.214758	0.3578
P09529	OID30625	0.214728	0.5481
O95445	OID20374	0.214619	0.5145
Q9UHF1	OID21252	0.214603	0.5121
P02763	OID30768	0.214378	0.2993
Q6PCB0	OID21421	0.214131	0.4759
Q96AP7	OID20270	0.21394	0.4964
Q02747	OID21101	0.213916	0.5265
P06858	OID20188	0.213915	0.3685
P12544	OID20663	0.213745	0.4873
Q99983	OID20725	0.213612	0.5765
Q86T13	OID21090	0.213531	0.6104
P01266	OID31359	0.213458	0.6019
P00742	OID30684	0.213156	0.5567
Q53FA7	OID30632	0.212709	0.3233
P07204	OID20231	0.212318	0.6646
P04626	OID21520	0.212125	0.729
Q9P2J2	OID30330	0.212071	0.4542
Q9NY25	OID20165	0.211794	0.6699
P06681	OID20410	0.21172	0.6886
P48307	OID21512	0.211709	0.5627
O43557	OID20953	0.211579	0.4346
O43291	OID20720	0.211255	0.2616
P01034	OID20400	0.211251	0.5746
Q8IZF2	OID30349	0.211187	0.2857
Q8N608	OID20527	0.211173	0.389
P20908	OID30587	0.210789	0.4635
Q9HCU0	OID30394	0.210267	0.5675
Q969Z4	OID21142	0.21022	0.5816
Q9BWV1	OID20116	0.20997	0.504
P55291	OID21005	0.209963	0.8067
Q8NBP7	OID20235	0.209602	0.5235
Q9BXD5	OID30329	0.209594	0.5635
P04179	OID21114	0.209592	0.2781
P36955	OID30757	0.209306	0.102
P07306	OID20990	0.208568	0.4721
P35613	OID20626	0.20842	0.5326
P40225	OID20098	0.208153	0.3469
P18827	OID20169	0.208076	0.496
P48745	OID20299	0.208045	0.543
Q9NZS2	OID30464	0.207983	0.4786
P15328	OID21529	0.207803	0.5822
O75781	OID31515	0.206913	0.5256
P19438	OID21155	0.206522	0.5972
Q7Z5A7	OID21321	0.20646	0.4947
P18564	OID20493	0.206374	0.553
P48304	OID20266	0.206218	0.4148
Q07011	OID20985	0.206148	0.484
P19022	OID20170	0.205773	0.5318
P24394	OID20576	0.205456	0.295
P20849	OID20550	0.205172	0.4243
P23560	OID30373	0.205038	0.2989
P10144	OID20604	0.205022	0.2579
P05155	OID30777	0.204918	0.4577
P09601	OID20217	0.20488	0.5002
P09603	OID20719	0.204547	0.4504
P31994	OID21215	0.204465	0.4109
Q5FWE3	OID30276	0.20404	0.5241
Q9H7M9	OID20131	0.203739	0.3388
Q6ZMM2	OID30355	0.203606	0.1706
P05107	OID20315	0.203523	0.5017
O14836	OID20702	0.203486	0.5134
Q15762	OID30556	0.203156	0.3261
Q6UXD5	OID21289	0.203154	0.5279
Q49AH0	OID21318	0.202778	0.432
P21549	OID20139	0.202778	0.4912
P01210	OID30666	0.202769	0.5629
P14543	OID20362	0.202758	0.4313
O95407	OID20964	0.202708	0.6427
Q16653	OID21384	0.202652	0.5693
P50053	OID30241	0.202497	0.402
P21964	OID20086	0.202329	0.326
P02452	OID20335	0.201804	0.4705
P02775	OID30761	0.201684	0.1801
Q9HCB6	OID20759	0.20141	0.4556
P01137	OID20621	0.201141	0.3224
Q14108	OID20943	0.200984	0.4937
Q03405	OID20764	0.200928	0.5621
Q6UW56	OID31451	0.200701	0.416
P27487	OID20406	0.200389	0.5939
Q5VY43	OID20257	0.200341	0.4802
P00740	OID20349	0.200285	0.4903
Q7Z7M9	OID30295	0.20025	0.5169
Q9HAT2	OID21503	0.199764	0.4113
Q7Z304	OID30309	0.199147	0.5376
Q6UWN8	OID21450	0.198528	0.5018
B1AKI9	OID20538	0.198406	0.4882
P56159	OID21457	0.19827	0.5354
P01732	OID21018	0.197944	0.5676
P05067	OID21070	0.197919	0.3143
P05164	OID21100	0.197847	0.5001
P08648	OID21139	0.197741	0.4054
Q16719	OID20669	0.19762	0.3787
Q99988	OID20251	0.197549	0.5014
Q96HD9	OID30086	0.196796	0.3832
Q13740	OID20273	0.196736	0.4935
O15197	OID20982	0.196663	0.6262
P21854	OID30641	0.196621	0.5079
Q9BVM4	OID30290	0.196344	0.2929
P51580	OID21270	0.196246	0.1614
P36269	OID20909	0.196103	0.4021
Q2MKA7	OID20938	0.195713	0.4516
Q99969	OID20373	0.195348	0.4731
P40933	OID20562	0.195325	0.4074
P23515	OID21352	0.195207	0.4852
Q8NC42	OID30235	0.195207	0.369
P02462	OID20208	0.195199	0.5746
Q16651	OID20763	0.194831	0.522
Q16270	OID20236	0.194629	0.3988
P21709	OID20677	0.194607	0.5657
Q12805	OID20414	0.194064	0.5947
Q13093	OID21105	0.19391	0.519
P37023	OID20999	0.193837	0.5459
Q6NW40	OID21045	0.1935	0.6893
P43320	OID31081	0.193414	0.7203
P41217	OID20603	0.193407	0.4813
O60243	OID21441	0.193133	0.6241
P01019	OID30709	0.192861	0.3855
Q76M96	OID20226	0.192772	0.5837
O75339	OID30399	0.192679	0.1359
P06756	OID21416	0.192661	0.4508
Q8IZP9	OID20189	0.192602	0.7337
P49763	OID20673	0.192524	0.528
Q9BS26	OID21338	0.192458	0.197
Q9UIB8	OID20607	0.192434	0.3603
P19440	OID21075	0.19222	0.5464
Q8N474	OID20984	0.191949	0.576
P17181	OID31491	0.191689	0.2027
P22223	OID21008	0.191608	0.6083
P13501	OID20412	0.191354	0.23
P30039	OID20839	0.191247	0.2697
Q9NTU7	OID21386	0.191237	0.4264
P06127	OID21449	0.190581	0.6011
P29965	OID20616	0.190377	0.2648
P04180	OID30677	0.190364	0.3645
Q8TCZ2	OID21122	0.190291	0.5119
O14625	OID21042	0.190123	0.4048
P01303	OID21388	0.18991	0.4258
P35318	OID21467	0.189905	0.5091
Q9BYF1	OID20105	0.189808	0.3474
P00533	OID20319	0.189701	0.6044
P06132	OID30603	0.189612	0.2216
O75054	OID21312	0.189607	0.3351
P26022	OID20570	0.189543	0.3511
P62760	OID31105	0.189412	0.4082
Q9UBU3	OID20175	0.189274	0.7163
P21810	OID21198	0.189269	0.4064
P08571	OID20378	0.188801	0.5538
P01730	OID20584	0.188348	0.6362
Q9H4A9	OID21305	0.18833	0.4012
P08590	OID30251	0.188153	0.6175
P19957	OID20326	0.188031	0.3469
P28906	OID21025	0.187504	0.6573
Q8IUZ5	OID30634	0.187503	0.3996
P20333	OID21145	0.187498	0.5634
P14902	OID30230	0.187318	0.4545
O75462	OID20699	0.187115	0.4844
P07098	OID30266	0.187113	0.5163
P02654	OID30749	0.186973	0.5165
P39059	OID30396	0.186661	0.4504
P14210	OID20656	0.186604	0.285
P01258	OID20983	0.186559	0.693
P11215	OID21071	0.186072	0.6981
P32455	OID31128	0.186068	0.5345
P05154	OID30763	0.185849	0.4331
P05090	OID30746	0.18583	0.6229
O14793	OID20115	0.185693	0.3525
P27918	OID30784	0.185589	0.4791
Q96A25	OID31411	0.185071	0.0797
Q9UHD0	OID20158	0.185045	0.5102
O15013	OID30994	0.184756	0.4227
P01298	OID21516	0.184509	0.6461
Q92692	OID20222	0.18437	0.497
P49788	OID21177	0.184212	0.4453
P55000	OID30404	0.184024	0.6622
Q13287	OID31378	0.183948	0.49
Q6FHJ7	OID30648	0.183804	0.5619
Q8N8U9	OID30615	0.183612	0.2765
P02818	OID30389	0.183173	0.459
P25445	OID20316	0.18306	0.5255
P05413	OID30351	0.182694	0.5411
Q07654	OID20371	0.182655	0.2636
Q86TH1	OID30370	0.18238	0.4257
P46531	OID20311	0.18232	0.5256
Q9UKU9	OID20726	0.182226	0.5359
P01222	OID20129	0.181848	0.4672
P15907	OID20302	0.181753	0.4509
Q8WZ75	OID30226	0.181492	0.315
Q6UWW8	OID21340	0.181315	0.3383
P09871	OID30731	0.181036	0.4354
Q9HB40	OID30278	0.181028	0.2743
Q9BU02	OID31375	0.180609	0.313
Q11201	OID21322	0.180482	0.297
P18510	OID20700	0.180236	0.4209
P02144	OID20263	0.180048	0.6524
P09486	OID21511	0.179859	0.1723
P07602	OID30419	0.179737	0.5053
P08962	OID20988	0.179453	0.2651
P06396	OID30714	0.17939	0.4055
Q9Y5Y7	OID30728	0.179217	0.6101
Q9BXY4	OID21415	0.179178	0.4698
P02743	OID30778	0.178897	0.4968
P25116	OID20691	0.178602	0.1884
O76061	OID21157	0.178462	0.4959
P10586	OID20310	0.178384	0.6475
P80098	OID20523	0.178254	0.3937
P29317	OID21342	0.178219	0.5944
P13987	OID20339	0.178122	0.2417
P51671	OID20668	0.177944	0.4009
P62166	OID21458	0.177719	0.5684
Q03403	OID20787	0.177412	0.4801
P49765	OID30554	0.177248	0.4897
P20340	OID20608	0.177235	0.4578
P15291	OID20780	0.17722	0.5724
Q96PX8	OID30510	0.176945	0.5447
Q9BV20	OID30891	0.176898	0.3256
P05156	OID30772	0.176681	0.484
P49767	OID21524	0.176493	0.3091
P41159	OID20187	0.176259	0.5541
Q9BX67	OID30586	0.175615	0.2655
Q12774	OID30871	0.175539	0.2813
Q6BCY4	OID31512	0.17552	0.4069
Q92876	OID21526	0.175303	0.6126
P52823	OID21014	0.17484	0.481
Q99727	OID21147	0.174702	0.5912
P48357	OID20128	0.174664	0.5786
P41222	OID20408	0.174209	0.419
O95633	OID20782	0.174189	0.5693
Q9HCN6	OID21091	0.174076	0.1116
Q16790	OID21417	0.173873	0.5693
Q8TDQ7	OID30597	0.173431	0.4357
P01189	OID30282	0.173169	0.4613
P09105	OID21433	0.172382	0.4514
Q9BYE9	OID21282	0.172148	0.52
P55083	OID30598	0.172041	0.3934
P08263	OID20166	0.171939	0.3509
P13224	OID30174	0.171737	0.2304
P12111	OID20292	0.171713	0.3923
Q96CG8	OID30393	0.171681	0.4752
P12277	OID30400	0.171444	0.562
Q13790	OID30701	0.171241	0.5294
Q14508	OID21505	0.171074	0.4609
P14780	OID21103	0.170401	0.565
O76076	OID21068	0.170317	0.4927
Q9Y251	OID30409	0.170297	0.1379
Q6WN34	OID20223	0.170208	0.4135
P17948	OID21301	0.170206	0.3829
Q13938	OID31126	0.170124	0.301
Q03154	OID20137	0.169911	0.418
P35542	OID30726	0.169155	0.2174
P02766	OID30782	0.168969	0.5328
P20742	OID30730	0.168666	0.7453
O14558	OID21408	0.168654	0.5416
P02671	OID30788	0.168496	0.184
P02652	OID30686	0.16843	0.5992
P24592	OID20413	0.168175	0.5539
Q9Y6Y9	OID20945	0.167727	0.3842
Q9UBC9	OID31131	0.167184	0.5099
Q9H008	OID20749	0.167075	0.3555
P17050	OID30509	0.166971	0.2717
O75460	OID31391	0.166817	0.2985
P23327	OID30211	0.166663	0.1972
P01033	OID20418	0.1663	0.3226
Q9H7Y0	OID30582	0.166131	0.44
P58294	OID20543	0.165698	0.7786
Q13275	OID20186	0.165686	0.5127
P23229	OID20528	0.165116	0.2172
Q9NZV1	OID20701	0.165085	0.4903
P05556	OID20376	0.16485	0.3348
P05543	OID30724	0.164793	0.3697
P13725	OID20574	0.164536	0.532
Q9ULL4	OID20160	0.164482	0.2377
P09382	OID20154	0.164173	0.4133
O77932	OID31080	0.164104	0.1468
P08575	OID30380	0.16409	0.5702
Q8IU57	OID20506	0.163883	0.3313
Q96DB9	OID20463	0.163851	0.3117
Q9NPY3	OID20397	0.163701	0.5908
O00253	OID20658	0.163659	0.6443
P15529	OID20380	0.163075	0.2913
Q9Y624	OID21151	0.162654	0.2583
P10451	OID20322	0.162622	0.4897
P02776	OID30764	0.1626	0.2667
Q92956	OID20783	0.161401	0.3428
P09417	OID20174	0.161224	0.1975
Q9HCK4	OID21007	0.161053	0.4509
Q86YD3	OID31015	0.160829	0.6238
Q99731	OID21030	0.160555	0.5096
Q05315	OID20126	0.159856	0.5388
Q9NRS6	OID30644	0.159856	0.1946
Q4KMG0	OID20754	0.159672	0.5006
P84022	OID31418	0.159631	0.5596
Q8TAD2	OID20481	0.159509	0.2316
P61769	OID30725	0.159438	0.8351
Q6UXC1	OID31342	0.159396	0.3888
P39060	OID20332	0.159163	0.5918
Q6UXB2	OID20622	0.159133	0.2505
Q14624	OID30762	0.159086	0.5073
Q969P0	OID20167	0.159037	0.2385
Q14643	OID30216	0.158988	0.2437
P40197	OID30611	0.158964	0.1249
P52798	OID20935	0.15886	0.3753
Q8N967	OID31020	0.158717	0.3642
Q9GZZ8	OID31367	0.158181	0.6657
P21741	OID21489	0.158034	0.3256
Q96IQ7	OID31371	0.157897	0.5468
P18084	OID21522	0.157796	0.2504
Q9BYZ8	OID20784	0.157728	0.4433
Q8N9I9	OID21349	0.157723	0.4177
Q9NSA1	OID21402	0.1573	0.576
P07225	OID30737	0.156482	0.4385
Q96K21	OID31452	0.156318	0.1901
Q9Y258	OID20546	0.156313	0.0583
P54687	OID30312	0.156114	0.535
Q8WVQ1	OID20181	0.155973	0.4863
P09237	OID20087	0.155864	0.3258
Q8IUK5	OID21258	0.155706	0.3796
Q9H3R2	OID20866	0.155463	0.4274
Q5VX71	OID31398	0.155392	0.2633
P52758	OID30635	0.15539	0.2822
P01133	OID20698	0.155348	0.1631
Q9P126	OID21061	0.154752	0.1777
Q00872	OID30296	0.154727	0.6026
Q16772	OID21242	0.154676	0.2396
P57087	OID21064	0.154379	0.481
P18065	OID20325	0.154313	0.5845
O00626	OID20765	0.153445	0.6241
P09467	OID20227	0.15332	0.1054
P10082	OID30150	0.153278	0.411
Q9Y5Q6	OID31448	0.153218	0.3679
P15090	OID20245	0.153146	0.4821
Q9H6S3	OID21397	0.15294	0.3657
P02751	OID30787	0.15291	0.0606
Q05193	OID31458	0.152742	0.1248
O15182	OID31525	0.152723	0.3353
P98160	OID20383	0.152709	0.4787
O14618	OID20973	0.152589	0.363
Q6UX71	OID31101	0.152243	0.4023
P10145	OID20631	0.152177	0.1287
NTproBNP	OID20125	0.151932	0.4815
Q96I15	OID21425	0.15189	0.3196
P02647	OID30769	0.151517	0.4421
Q16620	OID20136	0.151465	0.3871
Q05516	OID21205	0.151197	0.5225
P01591	OID20494	0.15101	0.2161
P00797	OID20201	0.150941	0.4388
Q8N1Q1	OID20225	0.150662	0.1693
P07108	OID21143	0.150634	0.263
Q99536	OID21382	0.14957	0.3296
Q12794	OID20357	0.149538	0.4868
P00746	OID30738	0.149189	0.5805
P07148	OID20778	0.148746	0.3901
P01833	OID21102	0.148656	0.4355
Q96R05	OID31526	0.148494	0.5111
Q6ZVN8	OID31006	0.148483	0.2977
P27695	OID21434	0.14842	0.2579
O95980	OID30234	0.1482	0.3693
Q9UJ70	OID30271	0.147841	0.3698
Q9BY76	OID20703	0.1478	0.4367
O14737	OID21021	0.147655	0.2306
Q8N114	OID30387	0.147025	0.4518
Q16625	OID31069	0.14698	0.4359
O95544	OID20178	0.146674	0.5951
P10645	OID30403	0.146569	0.3616
Q9UQ16	OID31000	0.146214	0.3698
Q6ZMH5	OID20539	0.146155	0.4044
Q9Y4X3	OID20121	0.145997	0.6648
P39905	OID20861	0.14568	0.2733
P41271	OID21486	0.145507	0.488
Q8IXS6	OID31096	0.145436	0.1984
O75071	OID31460	0.145413	0.4213
P48061	OID20464	0.145296	0.4593
Q86SF2	OID21377	0.14488	0.1997
P09958	OID21514	0.144802	0.5055
P30084	OID30239	0.144512	0.2928
P15502	OID30301	0.144399	0.4469
P20718	OID20096	0.144371	0.1907
O60235	OID31103	0.143357	0.4727
P0DJD7	OID30699	0.143202	0.5355
Q9GZN4	OID30483	0.143045	0.2626
Q99717	OID21353	0.142644	0.1923
P0DOY2	OID30740	0.142563	0.5419
Q9NP84	OID21482	0.142539	0.3886
P23526	OID20199	0.142524	0.3304
P51161	OID20076	0.142504	0.2279
Q96DE0	OID31484	0.142237	0.1579
P22692	OID21158	0.14218	0.5719
P01011	OID30786	0.142142	0.2422
Q9BUP0	OID31044	0.141906	0.3456
Q9BUD6	OID20221	0.141783	0.4867
P04155	OID21154	0.141312	0.5855
Q9Y653	OID21294	0.14108	0.623
Q9NQX5	OID20205	0.140221	0.5488
P25815	OID20103	0.140098	0.2798
Q96CD2	OID21027	0.139937	0.2572
P98073	OID21364	0.139905	0.6171
P23582	OID20568	0.139561	0.5813
Q9Y3P8	OID20462	0.13947	0.2885
Q53H47	OID20948	0.139467	0.3721
Q07325	OID20675	0.13935	0.4898
Q9Y5C1	OID20407	0.139323	0.4287
P53674	OID30319	0.139297	0.223
Q14118	OID20774	0.139288	0.13
Q9UJM8	OID21395	0.139033	0.3801
P16870	OID21392	0.138833	0.2527
O94988	OID31463	0.138819	0.3815
P12724	OID20203	0.13874	0.5278
Q6UWL2	OID20072	0.138248	0.1779
P21802	OID21478	0.138165	0.3102
O60880	OID20514	0.138157	0.4914
P01375	OID20848	0.137772	-0.03
Q06520	OID20508	0.137507	0.3502
Q13443	OID31488	0.137325	0.414
Q8IVG5	OID20536	0.137314	0.2241
Q92854	OID21020	0.137287	0.1607
Q9HCM2	OID20597	0.137208	0.1978
Q96I25	OID31034	0.137132	0.1576
P38936	OID21319	0.137002	0.1781
P02778	OID20697	0.136999	0.533
P06727	OID30733	0.136608	0.5012
P55808	OID20259	0.136539	0.4759
Q99807	OID30217	0.136399	0.4246
O95866	OID20779	0.136057	0.1458
Q04900	OID21080	0.135807	0.2481
Q9C035	OID20526	0.135742	0.2946
Q9Y2W6	OID20875	0.135649	0.3085
Q9GZV9	OID21411	0.135161	0.3766
Q9HAV7	OID21309	0.135139	0.2384
P36776	OID30219	0.134937	0.2472
P07998	OID30672	0.134767	0.486
P05231	OID21276	0.134533	0.3826
Q9C0C4	OID21329	0.134482	0.1577
P42892	OID20891	0.134454	0.3297
Q9Y6A5	OID21285	0.134157	0.1828
Q9UH03	OID31025	0.134148	0.1273
P19971	OID20234	0.133925	0.4053
Q9BV40	OID30555	0.133844	0.1723
P43652	OID30741	0.133578	0.4934
Q13219	OID20421	0.133514	0.2022
Q12841	OID30254	0.132783	0.308
Q7Z4W1	OID21480	0.132331	0.3623
P07585	OID20106	0.132173	0.2997
Q8NI22	OID20171	0.131952	0.1918
O43715	OID21403	0.131871	0.1947
Q96ID5	OID30210	0.131682	0.1876
P13647	OID20860	0.131673	0.4577
Q07108	OID20206	0.131588	0.0621
Q96IU4	OID20921	0.131301	0.1825
Q15256	OID31099	0.131046	0.4589
P29475	OID20863	0.130852	0.3792
O95817	OID20972	0.130699	0.4427
Q9UIK4	OID30505	0.129964	0.6748
P24666	OID30524	0.129896	0.3447
Q9Y5A7	OID20510	0.12981	0.1219
O94760	OID21299	0.129632	0.382
Q8TF64	OID31507	0.129451	0.0737
Q9GZM7	OID20180	0.129207	0.3746
P14209	OID21110	0.129185	0.545
P10092	OID31100	0.129056	0.3471
Q5QGZ9	OID30552	0.128937	0.5641
Q9BXJ1	OID20367	0.128901	0.4725
P05783	OID21296	0.128514	0.303
P13807	OID20097	0.127803	0.2197
Q92932	OID20912	0.127795	0.4521
P05452	OID30756	0.127521	0.5448
O00161	OID20218	0.127333	0.0573
P09104	OID21046	0.127175	0.0684
P61457	OID30610	0.127108	0.2711
Q03431	OID20571	0.126908	0.0111
Q9NQ84	OID31340	0.126735	0.4052
O60232	OID31450	0.126706	0.3718
Q9NWQ8	OID20108	0.126699	0.2167
Q9NRA1	OID21183	0.126604	0.3562
Q13137	OID30249	0.126136	0.3164
Q96AQ6	OID31435	0.125877	0.2118
Q09666	OID30260	0.125861	0.3312
Q9UBQ7	OID30289	0.125826	0.243
Q9UQB8	OID21250	0.125753	0.2194
O94992	OID20589	0.125551	0.1807
P07451	OID20271	0.125513	0.6797
Q9UBV2	OID30196	0.125455	0.0491
P51693	OID20164	0.125218	0.6254
P33316	OID31457	0.125114	0.3622
P05937	OID21306	0.125058	0.4491
Q9NWM8	OID31065	0.125006	0.1263
Q03014	OID31107	0.124901	0.2039
Q86UE4	OID30538	0.124851	0.1863
O00244	OID21476	0.124561	0.1472
Q96A00	OID31011	0.124388	0.089
Q92558	OID20091	0.124135	0.2161
Q9H477	OID20986	0.124092	0.4058
O95721	OID21506	0.124025	0.1208
O95954	OID31137	0.123883	0.3154
P08319	OID20117	0.123691	0.2153
Q6UY14	OID30275	0.123678	0.3614
P00736	OID30753	0.123428	0.4882
P00390	OID30700	0.123182	0.475
O43561	OID20640	0.122838	0.0777
Q9NRG1	OID20867	0.122719	0.1614
Q14807	OID30175	0.122274	0.3692
Q8WUW1	OID20883	0.12224	0.3332
P21912	OID31436	0.122031	0.5426
P17568	OID31521	0.121635	0.2291
P01008	OID30789	0.121347	0.485
Q93015	OID30893	0.121289	0.0762
Q9BZE9	OID31055	0.121261	0.0871
P04275	OID20256	0.121233	0.4545
Q02880	OID30559	0.12115	0.2967
Q96FZ7	OID30327	0.121071	0.1396
Q14894	OID30815	0.12101	0.668
Q9GZT9	OID20572	0.12098	0.2911
Q8TE58	OID21275	0.12094	0.444
O43736	OID20504	0.120828	0.2256
O75695	OID21302	0.120463	0.3223
O75711	OID30333	0.120403	0.3631
Q9P2T1	OID30623	0.120402	0.1524
Q7L8A9	OID20516	0.120246	0.1317
P12644	OID20994	0.119992	0.2175
Q86YW5	OID30682	0.11998	0.1705
P01135	OID20600	0.119854	0.3218
Q9H2K0	OID31513	0.119823	0.1964
Q8IVF2	OID30244	0.119754	0.3585
Q53T59	OID30243	0.119475	0.1522
P14136	OID21247	0.119185	0.6315
P00325	OID30612	0.119132	0.2941
P55145	OID20707	0.118979	0.1066
O14841	OID30201	0.118828	0.2905
Q92935	OID30114	0.118774	0.1239
P23381	OID21084	0.118402	0.4331
P13929	OID30209	0.118369	0.1399
O95835	OID30523	0.118171	0.0833
Q8NEB7	OID31385	0.118044	0.2212
P13232	OID20535	0.118039	0.1466
O15117	OID21140	0.117981	0.115
Q9Y4D1	OID30664	0.117899	0.1706
P13500	OID21004	0.117888	0.4406
Q8N129	OID21317	0.117865	0.1221
P63313	OID21118	0.117716	0.2467
Q12778	OID20515	0.117615	0.258
P01588	OID20522	0.117415	0.2125
O76038	OID20457	0.117237	0.461
Q9NPJ3	OID31522	0.117152	0.1579
O75167	OID31009	0.117129	0.2292
Q16698	OID20579	0.116333	0.1846
Q9NZN3	OID30229	0.116305	0.1094
P30519	OID20887	0.116273	0.3344
Q53H82	OID20150	0.116192	0.1357
P68106	OID20618	0.116104	0.2
Q9UII2	OID20760	0.115953	0.1504
Q9Y3D6	OID20722	0.115687	0.1821
O75190	OID30613	0.115608	0.1247
Q9UMS0	OID31510	0.115533	0.1519
P37235	OID20615	0.115526	0.1629
O43399	OID30609	0.115501	0.0293
P29218	OID20907	0.115426	0.1982
Q9H773	OID20148	0.115279	0.5583
O14745	OID30630	0.11517	0.1612
Q9HC57	OID31366	0.115138	0.0406
Q99942	OID30218	0.115038	0.1653
Q8TE57	OID20089	0.114999	0.0187
P78556	OID20671	0.114647	0.2449
Q9BZJ3	OID30982	0.114571	0.2122
P19883	OID20770	0.114386	0.4911
Q15113	OID20384	0.114384	0.5237
P09110	OID21269	0.114275	0.329
Q9UJ68	OID21513	0.114172	0.2042
O60496	OID20138	0.113989	0.1256
Q9H6Q3	OID31017	0.113976	0.086
P35237	OID21023	0.113903	0.215
P07237	OID21509	0.113785	0.2316
P07196	OID20871	0.11375	0.2985
Q9HB71	OID30649	0.113667	0.1083
Q99584	OID30529	0.113354	0.2315
Q9UBR1	OID30352	0.113248	0.2996
Q9H777	OID31029	0.112992	0.1026
O43854	OID20081	0.112965	0.3917
Q9Y4K4	OID20899	0.112936	0.1252
O00622	OID21368	0.112903	0.3514
O43927	OID21024	0.112893	0.3891
Q8NG06	OID31429	0.112817	0.2385
A1E959	OID20793	0.112707	0.4072
P49757	OID30568	0.112373	0.1198
O75061	OID30247	0.112368	0.1802
Q13976	OID30621	0.112362	0.1332
Q7Z692	OID31443	0.112286	0.3026
P01350	OID31083	0.1122	0.4663
Q03252	OID31109	0.112183	0.3304
O00308	OID20926	0.112128	0.2622
Q13158	OID20151	0.112075	0.1213
P08185	OID30743	0.11207	0.2955
Q8N668	OID30222	0.111836	0.2251
P12532	OID20721	0.1118	0.2765
P19876	OID20788	0.111633	0.0104
P45954	OID30356	0.111612	0.2965
O76074	OID30584	0.111595	0.1352
Q86SX6	OID30663	0.111585	0.1749
Q86UP6	OID30914	0.111536	0.6279
P30048	OID20483	0.111408	0.1232
Q8TD06	OID21243	0.111406	0.2769
Q13451	OID20937	0.11131	0.1145
O43597	OID20475	0.111201	0.2025
Q4VCS5	OID30572	0.110957	0.4428
Q6UB28	OID20519	0.110856	0.2321
P12081	OID21086	0.11081	0.1257
O95831	OID21287	0.110792	0.2215
O14904	OID20460	0.110679	0.2504
Q9BV79	OID30274	0.110676	0.2161
P02748	OID30698	0.110399	0.3655
P40818	OID20110	0.110232	0.2136
Q8WUF8	OID30248	0.109872	0.0786
P06733	OID21037	0.109803	0.1697
O15305	OID30125	0.10968	0.2229
Q9NZT2	OID21360	0.109646	0.3048
P50454	OID31322	0.109421	0.0922
Q8WWV3	OID31030	0.109322	0.3239
Q9UKP3	OID20112	0.109265	0.1428
P30740	OID21088	0.109178	0.2166
Q8NDI1	OID30302	0.109164	0.2488
P41236	OID20176	0.10913	0.1544
Q00722	OID31155	0.109038	0.1435
Q14011	OID31503	0.108766	0.1174
P0DMV8	OID20718	0.108627	0.2095
Q7Z5R6	OID21359	0.108498	0.4804
Q9NQ48	OID30637	0.108292	0.1784
P62072	OID30358	0.107825	0.308
Q5T2W1	OID30550	0.107795	0.3684
Q9GZX6	OID31407	0.107749	0.4623
Q9NWZ3	OID20577	0.107382	0.1223
P23284	OID20331	0.10683	0.119
P30047	OID30631	0.106773	0.3841
O75475	OID20534	0.106773	0.1348
Q6UWK7	OID31511	0.106764	0.401
P07311	OID30642	0.106661	0.1691
P21246	OID20083	0.106543	0.2716
O95825	OID30272	0.10654	0.1172
P20783	OID20591	0.106534	0.2829
Q8TF65	OID31153	0.106498	0.3704
P31483	OID20068	0.106463	0.2211
Q969H8	OID30313	0.106354	0.0936
P00750	OID20247	0.106326	0.361
Q9Y3L3	OID31439	0.106267	0.3303
P13861	OID31119	0.106199	0.1322
P55210	OID31135	0.106035	0.2197
Q765P7	OID31409	0.105983	0.2181
Q16881	OID21135	0.105946	0.1645
Q7Z7K0	OID30360	0.105912	0.1808
Q9BSG5	OID21343	0.105733	0.5289
Q86TE4	OID31402	0.105713	0.0849
Q8ND90	OID30194	0.10566	0.2385
P53990	OID31497	0.105632	0.0999
Q14739	OID21034	0.105428	0.2642
Q86X76	OID30252	0.105426	0.1901
Q96EM0	OID30314	0.105336	0.2634
Q9Y2Y0	OID30121	0.105313	0.2699
P00966	OID30170	0.105271	0.2888
O94979	OID30269	0.105179	0.1763
A6NFN3	OID30984	0.105062	0.3306
P26447	OID21519	0.10504	0.2447
P11279	OID30416	0.104775	0.2162
O60447	OID30519	0.10463	0.2356
P14174	OID21073	0.104531	0.1191
P78560	OID20923	0.104506	0.0987
O14933	OID30321	0.104476	0.3223
Q00796	OID21453	0.104392	0.249
Q14790	OID21414	0.104332	0.252
Q96T91	OID31437	0.104245	0.1406
P63098	OID20902	0.104208	0.3923
Q05084	OID20484	0.104184	0.2151
Q8IXJ6	OID21375	0.104161	0.0737
P11137	OID31138	0.10416	0.4903
P12429	OID21036	0.104139	0.0424
P09919	OID20491	0.10403	0.3384
Q15814	OID20942	0.104024	0.2013
P51687	OID31031	0.103858	0.3772
Q92686	OID30674	0.103811	0.0631
P06730	OID30557	0.103588	0.0965
P54577	OID31494	0.103435	0.0415
P49789	OID20872	0.103339	0.1574
A0FGR8	OID31134	0.103338	0.2561
Q9BW04	OID30331	0.103302	0.1288
Q9BRJ6	OID31095	0.103216	0.1419
Q8TAE8	OID30237	0.103148	0.2205
P47712	OID20685	0.103129	0.1226
Q14696	OID21099	0.103066	0.093
P50225	OID21031	0.103057	0.1582
Q96CN9	OID31147	0.103037	0.1491
Q8NDB2	OID20594	0.102942	0.2008
P29377	OID31051	0.102829	0.5077
O95644	OID20545	0.102687	0.3298
O60234	OID30340	0.102458	0.0743
P05089	OID21445	0.102409	0.38
O75563	OID20761	0.102404	0.2379
P30040	OID30578	0.102337	0.0441
P78380	OID20183	0.102267	0.277
P52564	OID20552	0.102144	0.1883
Q9H939	OID30596	0.102138	0.0946
Q16773	OID20232	0.101936	0.2473
O00559	OID20918	0.101738	0.1549
O14828	OID21332	0.101718	0.2677
P42574	OID20305	0.10157	0.2132
P30044	OID20644	0.101562	0.1188
P19525	OID31442	0.101259	0.1373
Q15797	OID21180	0.10123	0.2518
Q86WV1	OID20906	0.101182	0.301
Q6GQQ9	OID31064	0.101141	0.1152
P29536	OID30212	0.101107	0.3523
Q01432	OID31139	0.101098	0.4629
P61244	OID20877	0.101094	0.1527
Q96DU3	OID21254	0.101067	0.2381
Q9UNY4	OID30942	0.101011	0.4677
P23919	OID30308	0.100684	0.14
P15514	OID21357	0.100639	0.3051
Q96C92	OID30231	0.100617	0.2878
P07741	OID20927	0.100609	0.1488
Q6PL24	OID31462	0.100523	0.0375
P40222	OID20952	0.100429	0.1585
P36888	OID21272	0.100427	0.0798
Q6ZRY4	OID30257	0.100407	0.3246
P12104	OID20200	0.100406	0.311
P01024	OID30776	0.100381	0.1679
O75843	OID31348	0.100348	0.3377
Q5SW96	OID31068	0.100296	0.0855
O60825	OID21356	0.100274	0.2276
Q9NR28	OID20184	0.100215	0.1106
Q8TEA8	OID30580	0.100183	0.0827
O75791	OID20192	0.100143	0.079
P21695	OID31358	0.100053	0.2082
Q15126	OID20850	0.100024	0.1049
P56192	OID30658	0.100019	0.1545
P54284	OID31039	0.0999415	0.1105
Q03169	OID31446	0.0999378	0.3508
Q9HA65	OID20844	0.0999143	0.328
Q9HD26	OID20551	0.0999025	0.1344
Q99426	OID20993	0.0998922	0.0587
Q8TCT1	OID20922	0.0998831	0.2859
O75347	OID30616	0.0998388	0.1515
P08697	OID30779	0.0998272	0.482
Q9HD42	OID20930	0.0997477	0.2324
P11274	OID20558	0.0997215	0.0668
Q9UJU6	OID20681	0.0996516	0.1114
Q9H171	OID30526	0.0995867	0.2606
Q16595	OID21442	0.099514	0.1015
O14974	OID21475	0.0993817	0.1408
P52630	OID30536	0.0993605	0.2195
O43805	OID31453	0.0992806	0.2093
Q674X7	OID31481	0.0990643	0.2189
P09543	OID30285	0.0990486	0.1594
O43464	OID21471	0.0990417	0.1249
Q9NSK7	OID20804	0.0989011	0.2901
P05305	OID30224	0.0988836	0.375
Q8N4C8	OID31156	0.0987759	0.0548
Q15388	OID30353	0.0987433	0.3222
P55273	OID21295	0.0986956	0.0818
P50120	OID21365	0.0986468	0.4117
P13521	OID21400	0.0985832	0.2352
P46109	OID20742	0.0985387	0.1212
Q969X0	OID30342	0.0983731	0.1079
Q9NQR4	OID30336	0.0983529	0.1568
P10909	OID30732	0.0982265	0.3522
P52209	OID30344	0.0981859	0.5806
Q86VP3	OID30186	0.0981335	0.1303
Q8N0X7	OID30656	0.0981073	0.1908
Q8N5J2	OID31399	0.0980916	0.176
Q8WV92	OID20959	0.0980517	0.101
P07948	OID21350	0.0979341	0.1366
Q9BXN1	OID30315	0.0979147	0.5154
P14317	OID20648	0.0977128	0.1943
P29474	OID20834	0.0976844	0.3652
Q9NUY8	OID21286	0.0976794	0.2172
Q9UQQ2	OID21222	0.0976662	0.1612
O60502	OID31465	0.0972763	0.1681
Q9BUE0	OID21236	0.0971845	0.1399
Q07817	OID31152	0.0969513	0.0794
Q9H910	OID31520	0.0968535	0.091
Q13442	OID30323	0.096836	0.0788
Q6ZUJ8	OID20587	0.0968193	0.3951
P08134	OID20950	0.0967698	0.0704
Q92520	OID20233	0.0967295	0.512
Q9Y6E0	OID20837	0.0966521	0.268
Q9BUJ2	OID31037	0.0964663	0.2505
P22304	OID20619	0.0963178	0.3456
P50995	OID20583	0.0961851	0.5146
Q13043	OID20140	0.0961278	0.135
Q8WYQ3	OID31116	0.0960985	0.3816
P07947	OID21348	0.095934	0.2111
P41208	OID20836	0.0959249	0.1393
Q9Y5K6	OID20177	0.0957626	0.2831
P35579	OID30382	0.0956579	0.4451
P54252	OID31149	0.0955735	0.2355
Q8NEU8	OID30590	0.0955298	0.4202
Q02750	OID31468	0.0955093	0.2259
Q9BUH6	OID30591	0.0954466	0.3469
O00203	OID31478	0.0951775	0.1099
P10644	OID20146	0.0951155	0.1399
O00748	OID21366	0.0951024	0.3632
Q9UKK9	OID21115	0.0948553	0.152
P49137	OID31293	0.0947969	0.1261
Q9Y266	OID20623	0.094781	0.1022
O75427	OID30191	0.0947296	0.2167
Q9H446	OID21015	0.0946427	0.0884
P04090	OID30601	0.0946045	0.357
O60907	OID21220	0.0943774	0.0465
O75569	OID21225	0.0943548	0.2203
P55789	OID21259	0.0943485	0.2127
Q92890	OID31486	0.0943234	0.0383
P32321	OID30657	0.0941541	0.0534
P49441	OID21345	0.094147	0.0923
P22301	OID20431	0.0940351	0.1776
P50579	OID21437	0.0939065	0.1192
Q9UHP3	OID31428	0.0938989	0.1352
Q9BXI3	OID31102	0.093856	0.3262
P09525	OID20123	0.0938014	0.1945
Q8NHZ8	OID31508	0.0937825	0.1354
O00194	OID30354	0.0937526	0.1675
P42575	OID20555	0.0936775	0.2837
Q9Y3C0	OID31123	0.0936613	0.1551
P36551	OID30495	0.0935751	0.2494
Q96C24	OID30339	0.0935741	0.2959
Q9BX10	OID30946	0.0933332	0.1935
P01270	OID30963	0.0932363	0.4218
Q03393	OID20847	0.0932084	0.2309
P20160	OID20309	0.0931534	0.4648
Q8WXI7	OID21378	0.0930446	0.6465
Q02790	OID20960	0.0926434	0.1688
O14867	OID20505	0.0925908	0.3419
P61218	OID21283	0.0925292	0.2093
Q9UN19	OID20524	0.0925254	0.1051
O60437	OID30564	0.0924677	0.1178
Q6GMV3	OID30659	0.0921364	0.0912
Q96EK5	OID21320	0.092112	-0.0911
Q9NZD4	OID21078	0.0920641	0.5698
Q9UBW5	OID21067	0.0920197	0.2615
P10606	OID21297	0.0919107	0.1079
P27348	OID30605	0.0919104	0.1816
O00273	OID20620	0.0918997	0.0611
Q6P589	OID30629	0.0918191	0.0982
Q96RT1	OID21323	0.091751	0.128
Q04609	OID30430	0.0917298	0.3514
O94830	OID31043	0.091723	0.1619
P0DPI2	OID30253	0.0915091	0.1101
Q14241	OID21337	0.0913552	0.0731
P78362	OID20502	0.0913346	0.2658
P55039	OID21335	0.0913258	0.2071
Q15043	OID20852	0.0913194	0.4155
Q15633	OID20870	0.0913121	0.2122
Q8NBS9	OID21012	0.0911197	0.1726
O15169	OID20582	0.0911167	0.1631
Q8N5S9	OID21182	0.0910633	0.4166
O60941	OID31395	0.0910307	0.3792
Q9UDT6	OID20559	0.090976	0.1112
P04141	OID30072	0.0909619	0.2696
P17174	OID30417	0.0906535	0.3185
Q01469	OID21043	0.0905677	0.2135
Q96HC4	OID31063	0.0905123	0.1117
Q8NHP1	OID30488	0.0902884	0.2774
Q03426	OID20459	0.0900286	0.2923
P36959	OID20641	0.0897831	0.1735
P23588	OID21000	0.0895361	0.1512
P37837	OID30414	0.089513	0.1674
Q04760	OID20107	0.0895045	0.4298
Q92888	OID31133	0.0895035	0.1176
Q676U5	OID31466	0.0894641	0.1101
P01584	OID20427	0.089339	0.16
P01275	OID21263	0.0892361	0.3454
Q12765	OID20542	0.0891979	0.2076
Q7Z569	OID31506	0.0891305	0.0592
Q92851	OID20893	0.0890102	0.3331
O95750	OID20715	0.0888877	0.4016
P14868	OID20903	0.0888265	0.1531
Q8WWN9	OID20977	0.0888006	0.1176
Q16762	OID20868	0.0887538	0.2786
Q04323	OID30654	0.0887278	0.1751
Q86SQ7	OID31423	0.088721	0.3103
O43776	OID31035	0.0886544	0.2145
Q6PJW8	OID20127	0.0886356	0.1704
Q13563	OID30184	0.0886049	0.3653
Q6PKH6	OID31072	0.0883897	0.2442
Q6P995	OID31338	0.0883264	0.1428
P49593	OID30350	0.0882484	0.0943
Q9NR12	OID20729	0.0882016	0.1934
O75365	OID30469	0.0881378	0.1422
Q16621	OID30268	0.08812	0.2532
Q9C005	OID21410	0.0881019	0.2335
Q15831	OID20077	0.0880681	0.0875
O15240	OID31067	0.0880142	0.421
Q99497	OID21160	0.0878801	0.1267
Q9Y2X7	OID30533	0.0878715	0.1511
Q92619	OID30653	0.0877451	0.109
O95684	OID20084	0.0876846	0.2189
O60884	OID20627	0.0875224	0.1601
Q9Y6D9	OID20904	0.0874995	0.2496
Q5JSP0	OID31040	0.0874536	0.2185
P06744	OID30680	0.0873922	0.1741
O75146	OID31141	0.0873681	0.3064
P61978	OID20051	0.0872709	0.1251
P31751	OID31052	0.0872322	0.0849
P45984	OID20557	0.0872205	0.2097
Q6FI81	OID21501	0.0871218	0.1307
P61026	OID30357	0.0871188	0.3046
Q9H0P0	OID20553	0.086992	0.1104
Q96A49	OID30636	0.0869474	0.2697
O95630	OID20955	0.0869289	0.1278
O75351	OID31386	0.0867432	0.0902
P35611	OID30655	0.0866631	0.171
Q9H4X1	OID31060	0.0864332	0.1686
Q9Y3E2	OID30837	0.0863389	0.3259
Q96NB1	OID21209	0.0863338	0.2145
Q12888	OID30470	0.0863096	0.2387
P55809	OID30227	0.0861486	0.1777
Q6IBS0	OID30386	0.0858442	0.1222
P13667	OID30375	0.0857969	0.0848
Q6B8I1	OID31394	0.0857964	0.3264
Q53GL0	OID31088	0.0857743	0.2852
P50453	OID20932	0.0857469	0.2433
Q7Z739	OID20478	0.0856908	0.0078
Q9Y2I7	OID30465	0.0856747	0.3165
Q86UU1	OID31467	0.0856561	0.2921
O75521	OID30142	0.0855535	0.242
Q8IY22	OID31406	0.0855485	0.1919
Q16543	OID21470	0.0854973	0.1188
Q99549	OID20092	0.0854132	0.1081
B2RUY7	OID31002	0.0853803	0.0767
P54819	OID31142	0.0851719	0.1399
Q6XZF7	OID20956	0.0851284	0.3806
Q99447	OID31519	0.0850917	0.1084
Q15262	OID31461	0.0850002	0.2993
Q9Y243	OID21197	0.0849576	0.2209
P62736	OID20079	0.0848851	0.2095
O15263	OID21373	0.0847875	0.5224
Q9Y2Z0	OID21229	0.0847859	0.1483
Q08174	OID20614	0.0845659	0.2108
P98082	OID21428	0.0844594	0.108
Q15366	OID31003	0.083879	0.1712
P0CG37	OID21261	0.0836883	0.2974
P15311	OID21017	0.0834757	0.5496
P12931	OID21521	0.0834427	0.1617
Q8IV38	OID30518	0.0831693	0.1305
O75154	OID30325	0.0829464	0.1897
Q9Y5X1	OID20135	0.0826258	0.2218
P51692	OID21277	0.0825626	0.0974
Q9NR46	OID31145	0.0823519	0.2565
Q04637	OID20625	0.0823356	0.1029
O95786	OID21226	0.0821374	0.1121
P52888	OID20194	0.0816342	0.4795
P19838	OID30160	0.0816012	0.2685
Q96AJ9	OID30640	0.0813952	0.2446
P37840	OID30645	0.0812429	0.0748
Q6P1N0	OID20958	0.0812429	0.1939
Q9HAN9	OID20913	0.081224	0.176
P29692	OID30335	0.081006	0.3268
P18031	OID20908	0.0809563	0.1551
P29350	OID20717	0.080952	0.1021
O94903	OID20144	0.0808852	0.1048
Q15172	OID31502	0.0806699	0.0445
Q15025	OID31120	0.0804588	0.3485
Q9P1Z2	OID21387	0.0802518	0.4389
P10301	OID30961	0.08012	0.1583
P51808	OID31415	0.0800844	0.4259
Q5VIR6	OID21281	0.0798256	0.1208
O43184	OID30491	0.0797766	0.3863
Q7LG56	OID21174	0.0796598	0.229
Q9UBB4	OID20865	0.079642	0.0797
Q9Y223	OID21231	0.0794087	0.0764
Q9NY59	OID30477	0.0793689	0.2746
Q5JTD0	OID21477	0.0793056	0.3135
Q8IV16	OID31469	0.0792907	0.37
P08727	OID20596	0.0791544	0.3214
Q15599	OID31445	0.0791108	0.0442
Q9GZY6	OID21292	0.0789436	0.2348
P52943	OID20901	0.0789118	0.1475
Q9UKW4	OID30795	0.0788274	0.1909
P50552	OID30692	0.0786254	0.1242
Q9Y5S2	OID31485	0.0785614	0.2553
Q16619	OID20061	0.0785234	0.2825
P68400	OID31053	0.0784879	0.4155
P16860	OID20049	0.078425	0.4379
Q9HC38	OID20710	0.0783202	0.1211
P25685	OID21363	0.0782564	0.1542
Q8TBM8	OID31434	0.0780986	0.2919
O75223	OID30304	0.0778779	0.089
P19474	OID20533	0.0778592	0.1576
Q6UW15	OID31408	0.0776351	0.2168
O60763	OID21367	0.0775433	0.1234
Q14BN4	OID31441	0.0772018	0.2915
Q12846	OID21326	0.0770109	0.2996
Q92835	OID30259	0.0769775	0.3283
Q9H8Y8	OID31438	0.0768218	0.1902
Q14258	OID31482	0.0765335	0.2359
Q7Z434	OID21204	0.0764464	0.2362
O60220	OID31143	0.0762322	0.2125
Q8NEZ2	OID21355	0.0762198	0.1987
O60890	OID31087	0.0762145	0.1716
O60245	OID31456	0.0762012	0.1602
O96013	OID20819	0.0761977	0.1779
Q8WV28	OID30541	0.0761417	0.2981
P80511	OID21374	0.0761354	0.2228
Q8IWZ8	OID31524	0.0761165	0.3076
Q8WVV4	OID30504	0.075809	0.2258
Q92599	OID31079	0.0756567	0.2671
Q9H0U9	OID30512	0.0756545	0.1785
Q8NBZ7	OID21189	0.0755858	0.2794
P51617	OID20485	0.0755851	0.156
Q15276	OID30647	0.0755551	0.1513
Q14088	OID30122	0.0753064	0.1352
Q9ULA0	OID31118	0.0751972	0.0505
Q96NA2	OID21436	0.0750809	0.1142
Q9NRY6	OID31146	0.0749737	0.348
Q92982	OID21167	0.0748785	0.3059
Q14457	OID30220	0.0748193	0.2312
Q8N6M0	OID31487	0.0746581	0.1262
O14879	OID31283	0.0746328	0.443
Q9Y5P4	OID20857	0.0744992	0.1586
P01236	OID21033	0.0744765	0.4768
P54727	OID21166	0.0744386	0.1524
O60664	OID20143	0.0741997	0.253
O43598	OID20744	0.0741691	0.1886
P62330	OID31523	0.0738276	0.1484
P00519	OID21280	0.0735399	0.2511
Q6P9F5	OID30885	0.073368	0.33
Q9H0C8	OID20855	0.0731362	0.1539
Q9BTK6	OID30206	0.0730289	0.2079
Q14203	OID21399	0.0729369	0.1454
Q8IVM0	OID31001	0.072898	0.2762
Q08378	OID31026	0.0728152	0.2438
P30613	OID20682	0.0727686	0.4185
Q8N8S7	OID20497	0.072735	0.3042
Q7Z4W2	OID31180	0.0725084	0.406
O95994	OID20896	0.0725069	0.3647
Q9NYJ8	OID31319	0.0725042	0.1975
Q06643	OID31383	0.0724262	0.064
O60238	OID30525	0.0718601	0.3331
P09874	OID20500	0.0718448	0.0795
Q07812	OID20856	0.0718269	0.167
P98170	OID30490	0.0717843	0.2197
Q96PE7	OID31033	0.0717643	0.0503
O14530	OID31121	0.0717338	0.1375
P51649	OID31047	0.0716879	0.198
P45452	OID20807	0.0715136	0.4173
O75792	OID31027	0.0713351	0.0156
Q6PGN9	OID21169	0.0713019	0.343
Q8WUX2	OID21230	0.0711827	0.2064
Q8WUD1	OID31362	0.0710544	0.1685
O95183	OID20071	0.0710429	0.3423
Q9UIM3	OID31499	0.0709672	0.1212
Q12849	OID31224	0.0708156	0.123
Q96AT9	OID31324	0.0707184	0.0859
O43665	OID30999	0.0707054	0.0539
O95429	OID30474	0.0706229	0.2232
Q93052	OID30190	0.0705997	0.1771
P00352	OID21128	0.0705586	0.2869
Q9UNK0	OID20531	0.0704109	0.313
P78318	OID31059	0.0704098	0.1551
Q9H6H4	OID31028	0.0702351	0.1868
O75348	OID30242	0.0701136	0.109
Q15427	OID21278	0.0697673	0.1564
Q96FQ6	OID20878	0.0695879	0.2677
P53367	OID31024	0.069406	0.2871
Q96B36	OID20895	0.0691294	0.1513
Q8WWF5	OID31347	0.0689189	0.0957
P35609	OID30192	0.0689176	0.3197
Q9Y478	OID20444	0.0687743	0.3848
O00221	OID21212	0.0686734	0.2168
Q96SB3	OID20643	0.0686298	0.1748
P01031	OID30744	0.0682885	0.1253
P31948	OID21077	0.067804	0.1247
O15164	OID31271	0.06779	0.1946
Q58F21	OID30179	0.067615	0.2855
Q07960	OID21202	0.0676079	0.1714
P15121	OID21244	0.0671262	0.0854
Q9BTE6	OID21311	0.0670648	0.342
Q9H7Z7	OID30561	0.0670634	0.1592
P33241	OID20530	0.0669786	0.4065
P30086	OID21087	0.0667345	0.1574
P31146	OID20286	0.066733	0.2725
O14964	OID21175	0.0666732	0.0417
Q5T5Y3	OID31070	0.0663262	0.2104
Q7Z4V5	OID31136	0.0661368	0.1856
Q14197	OID31036	0.066068	0.2096
O75534	OID30183	0.0658841	0.1493
Q0ZGT2	OID30678	0.0658761	0.1792
Q16643	OID30549	0.0658722	0.1744
Q9UPW0	OID30445	0.0657101	0.2633
Q96AG4	OID30361	0.0657058	0.3568
P48730	OID30492	0.0654715	0.422
Q9P2D8	OID31181	0.0653537	0.2785
Q6P2H3	OID21241	0.0649185	0.3712
O60240	OID20835	0.0649006	0.0744
Q99733	OID31475	0.0648912	0.2168
Q9NP79	OID21016	0.0647562	0.0231
Q6P1M0	OID20814	0.0644985	0.1865
Q14641	OID31370	0.0643305	0.237
P53814	OID31154	0.0639232	0.4204
Q8WWM7	OID30980	0.0637853	0.0535
P30405	OID30385	0.0637563	0.1988
P19878	OID20567	0.0635665	0.3703
Q15714	OID31016	0.0635302	0.1764
P30046	OID30372	0.0633031	0.2466
P42331	OID21255	0.0632211	0.362
Q06830	OID20962	0.0630816	0.245
P22676	OID20801	0.0630189	0.1754
P34947	OID20066	0.062897	0.2852
P78352	OID31071	0.0622451	0.2422
Q99487	OID31286	0.0621166	0.2058
P06213	OID30566	0.0618932	0.3038
P06401	OID30460	0.0614793	0.2511
Q8WXX5	OID31472	0.0613137	0.1184
Q9P0M4	OID20477	0.0613115	0.3585
Q9BSW2	OID21249	0.0611603	0.4047
P30419	OID31021	0.0607959	0.1299
P46379	OID20114	0.0607826	0.2576
O15269	OID31086	0.0606296	0.1666
P37108	OID21324	0.0602429	0.0759
Q9P2X3	OID31112	0.0602407	0.1635
Q9NP70	OID20437	0.0601762	0.0071
Q5F1R6	OID31104	0.0601665	0.3077
Q53EL9	OID30968	0.0601572	0.1745
Q86VP1	OID31075	0.0600915	0.4561
P10415	OID31454	0.0599257	0.112
Q99683	OID21253	0.0597704	0.3125
Q9BRQ6	OID31426	0.059529	0.1393
Q9NVZ3	OID30089	0.0594919	0.1354
Q9H3K6	OID30267	0.0594673	0.2531
Q8ND71	OID31194	0.0589166	-0.0733
O15018	OID30151	0.0586234	0.4058
Q9UH65	OID31477	0.0585696	0.355
Q5SW79	OID30240	0.0583687	0.2409
Q9P013	OID31479	0.0581121	0.102
Q9Y680	OID20846	0.0580134	0.2844
P20700	OID31501	0.0577584	0.2863
P01579	OID20495	0.0576083	0.3137
Q9BSL1	OID21336	0.0574634	0.2211
P53985	OID20799	0.0570908	0.2397
Q16549	OID31410	0.057034	0.3176
Q9UK41	OID31273	0.0569755	0.1115
Q16891	OID31397	0.0568561	0.2923
P01009	OID30750	0.0567281	0.5048
P55211	OID30530	0.0566037	0.1643
O43432	OID31022	0.0566017	0.2906
Q8IXM2	OID31150	0.056453	0.2231
Q5R372	OID20447	0.0564349	0.1669
Q9NXH3	OID30997	0.0564334	0.1866
P08397	OID21385	0.0562949	0.461
P08833	OID20246	0.0561254	0.5026
Q13428	OID30316	0.0559925	0.2395
Q9Y2J4	OID31351	0.0557022	0.0823
P50502	OID30624	0.0555138	0.1447
Q13410	OID31363	0.0554354	0.2213
P50461	OID30176	0.0554306	0.4655
O60749	OID31374	0.0551814	0.1364
P29466	OID20854	0.0548891	-0.0793
Q06323	OID20969	0.0547561	0.2458
P02461	OID30379	0.0541889	0.3514
P35637	OID21256	0.0538106	0.1454
P04637	OID21232	0.0535187	0.1201
P20701	OID30537	0.0533809	0.3515
Q5TBC7	OID30498	0.0532177	0.1735
Q9Y285	OID30887	0.0531578	0.1473
Q9NUW8	OID31403	0.053116	0.2013
P51452	OID20827	0.0525729	0.1218
O15234	OID30921	0.0525263	0.1996
Q6Y7W6	OID31062	0.0523062	0.2839
Q9H6S1	OID31056	0.0522912	0.3149
Q9UNZ2	OID21022	0.0521191	0.1534
Q96PU5	OID30521	0.052056	0.1315
P00441	OID20386	0.051498	0.127
P00915	OID20409	0.0513734	0.4534
Q86VW0	OID20790	0.0512095	0.2207
O75940	OID31471	0.0510873	0.1067
A1KZ92	OID31405	0.0510621	0.145
[truncated: 183 more rows]
